# Supplementary material for: Evidence-based practice, research utilization, and knowledge translation in chiropractic: a scoping review
Source: BMC Complement Altern Med. 2016 Jul 13;16:216. doi: 10.1186/s12906-016-1175-0 (PMC4944433; doi:10.1186/s12906-016-1175-0)
Supplement: Additional file 2: — Data Abstraction Table. (XLSX 213 kb) [file 12906_2016_1175_MOESM2_ESM.xlsx]

## Sheet: Data Abstraction Table
	Supplementary file 2. Data Abstraction Table
	Research utilization and evidence-based practice in chiropractic: A scoping study											Methodology																	Results												Conclusion
	First author	Authors credentials	Authors affiliations	Year of publication	Title	Journal	Country, State/Province	Setting		Behaviour of interest		Study design	Inclusion/ exclusion criteria	Recruitment (e.g., convenience, snowballing, details of randomization, blinding)	Population characteristics (gender, age, race/ethnicity, yrs in practice) 1) Intervention 2) Comparison	# of participants (chiro)	# of participants enrolled	# of participants included in the analysis	# of withdrawals, excluded, lost to follow-up	Intervention (type, frequency, format, co-intervention)	Instrument used	Comparison gr (e.g., usual care vs other, frequency, format)	Outcomes (type, follow-up)	Additional/secondary outcomes	Summary outcome data, e.g., dichotomous (# of events, # of participants), continuous (mean & standard deviation)	Cost-effectiveness, cost evaluation	Analysis		Baseline characteristics	Sources of knowledge to guide practice (& order of frequency)	Evidence-practice gaps	Practice patterns & variations/ Appropriateness	Attitudes/beliefs about EBP/Research/KT	Individual factors (barriers/enablers) that predict, impede & support use of research/EBP/KT in practice	Organizational/environmental factors (barriers/enablers) that predict, impede & support use of research/ EBP/KT in practice	Processes that support knowledge acquisition of EBP skills & research use	Evaluation/ Effectiveness/Adherence/ Adoption/ Dissemination/ Implementation	Within & between group differences (Relative risk, Odds ratio, effect size)	Monitoring, Maintenance (sustainability)		Authors conclusions	Implications for practice	Study limitations	Directions for future research	Source of funding	Reviewers comments
	McGregor [18]	McGregor M1*† , Puhl AA2† , Reinhart C2 , Injeyan HS1, Soave D1	1Canadian Memorial Chiropractic College, 6100 Leslie Street, Toronto, Ontario M2H 3 J1, Canada. 2Private Practice, Able Body Health Clinic, 1212 3rd Avenue South, Lethbridge, Alberta T1J 0 J9, Canada	2014	Differentiating intraprofessional attitudes toward paradigms in health care delivery among chiropractic factions: results from a randomly sampled survey	BMC Complementary and Alternative Medicine	Canada	Clinical	To quantify the professional stratification among Canadian chiropractic practitioners and evaluate the practice perceptions of intraprofessional factions.	If unorthodox practice behaviours compromise interprofessional relations and the profession’s progress toward institutionalization. To investigate prediction models of health practice		Mailed questionnaire on DC attitudes to health care delivery	Licensed DC in English-speaking Canadian provinces.	DC Online directories of the provincial chiropractic licensing bodies were used to establish a list of all currently licensed chiropractors for each of the nine English-speaking Canadian provinces (BC, AB, SK, MB, ON, NS,NB, PEI, NL). A computerized random number generator was used to select a random stratified sample from each provincial list. The sample size was calculated based on odds ratio e…	male=68.4%, had attained a Bachelor’s degree prior to attending chiropractic college 76.2%, had attended CMCC 63%, average years in practice = 14.9. Almost 19% of DCs surveyed associated themselves with the predefined unorthodox perspective of “Chiropractic Subluxation as an Obstruction to Human Health”, while 81% were associated with a strata of a more orthodox view, identifying themselves with …	740	503	457 complete responses	16 nonresponders or refused	Survey on demographics, views on conditions, treatment methods, health practice beliefs, attitudes that may have import to policy making and foster potential barriers to interprofessional relations, questions on conditions deemed amenable to chiropractic care, chiropractic practitioner use of X-rays, and views on vaccinations. There was a question to document whether practitioner use of radiograp…	The survey used in this study was developed by the authors.	N/A	To describe and quantify stratification of orthodox and unorthodox attitudes toward health practice among DCs.	N/A	Dichotomous: orthodox, unorthodox attitudes.	None	All survey data were entered into an electronic spreadsheet by two authors, using the double data entry method to control for errors. A logistic regression model was developed using the R project statistical software, to determine if the proponents of unorthodox views (proxied by the most extreme chiropractic subgroup – “Chiropractic Subluxation as an Obstruction to Human Health”) could be predic…		male=68.4%, had attained a Bachelor’s degree prior to attending chiropractic college 76.2%, had attended CMCC 63%, average years in practice = 14.9. Almost 19% of DCs surveyed associated themselves with the predefined unorthodox perspective of “Chiropractic Subluxation as an Obstruction to Human Health”, while 81% were associated with a strata of a more orthodox view, identifying themselves with …	N/A	Respondents whose choice in the disorders appropriate to treat was not consistent with current evidence had an odds ratio of 9.00 for being attributed to the unorthodox group. Those whose attitude toward usage of radiographic imaging was inconsistent with current evidence/guidelines had an odds ratio of 6.10 for being attributed to the unorthodox group, and those with a negative attitude towards …	Almost 19% of chiropractors surveyed associated themselves with the predefined unorthodox perspective of “Chiropractic Subluxation as an Obstruction to Human Health”, while 81% were associated with a strata of a more orthodox view, identifying themselves with biomechanical disorders or musculoskeletal joint dysfunction. Of the 371 chiropractors in the orthodox group, the majority strictly identif…	Statistical modeling suggests that affiliation with dissident group membership can be predicted by attitudes and behaviours likely to be in contrast to scientifically based practice. Logistic regression of the survey data supported the notion that a perceived scope of utilization for conditions beyond evidence-based treatment choices, a negative attitude toward vaccination and self-reported use o…	Unorthodox attitudes and beliefs are significant predictors of non-compliance with EBP.	Affiliation with dissident group membership can be predicted by attitudes and behaviours likely to be in contrast to scientifically based practice.	Alignment with orthodox beliefs	N/A	Respondents whose choice in the disorders appropriate to treat was not consistent with current evidence had an odds ratio of 9.00 for being attributed to the unorthodox group. Those whose attitude toward usage of radiographic imaging was inconsistent with current evidence/guidelines had an odds ratio of 6.10 for being attributed to the unorthodox group, and those with a negative attitude towards …	N/A		Chiropractors holding unorthodox views may be identified based on response to specific beliefs that appear to align with unorthodox health practices. Despite continued concerns by mainstream medicine, only a minority of the profession has retained a perspective in contrast to current scientific paradigms. Understanding the profession’s factions is important to the anticipation of care delivery wh…	Current models suggest that there are not two, but six strata within chiropractic – only one of which is clearly dissident from the majority. Despite this, orthopaedic surgeons’ views about chiropractic remain largely focused on chiropractic dissidents. As the complexity of health care continues to grow, and greater need is exhibited for team approaches, the efficient and effective distribution o…	First, although the response rate was good at 68%, it remains unclear what practice perspectives and behaviours are associated with non-participants. Also, although the sample was randomly selected and stratified according to the number of licensed practitioners in each province, the sample represented only approximately 12 percent of practitioners from each province. As always, there is the poss…	Management toward a collaborative focus will require a clearer understanding of the strata that exist within both professions (DC and MSK practitioners), and the common goals that exist between them. In addition, social phenomena related to inter and intra group behavior may need to be considered in the creation and maintenance of health care teams in the future. Further study is suggested to inv…	The authors have no financial or personal competing interests to declare.	N/A
	Biggs [25]	Biggs L. PhD* Hay D. PhD** Mierau D. DC, MSc†	* Associate Professor, Department of Sociology and Acting Head, Department of Women’s and Gender Studies, University of Saskatchewan, Saskatoon, Saskatchewan. ** Associate Professor, Department of Sociology, University of Saskatchewan,Saskatoon, Saskatchewan. † Private prctice, Saskatoon, Saskatchewan.	1997	Canadian chiropractors' attitudes towards chiropractic philosophy and scope of practice: implications for the implementation of clinical practice guidelines	JCCA	Canada	Clinical	To explore the attitudes of Canadian chiropractors to philosophy and scope of practice.	Given most Canadian chiropractors are trained at one school, the Canadian Memorial Chiropractic College (CMCC) in Toronto, there would be a reasonable degree of consensus about the practice of chiropractic in Canada, and therefore, effective implementation strategies could be developed.		Mailed questionnaire modified from RD Jansen on DC philosophy and scope of practice	Chiropractors licensed to practice in Canada	DC A stratified random sample of 600 chiropractors based on province and gender was drawn from the mailing list of the Canadian Federation of Licensing Boards	Male =283. Mean age 40.6 yrs. The majority (n = 262) of respondents were trained at CMCC and worked in solo practice (n = 224). The median number of years in practice was thirteen and the median annual pre-tax come was approximately $80,000.	600	401	401	199 did not respond	For the current study, we adopted and modified a questionnaire developed by Robert D. Jansen on chiropractors' attitudes towards standards of care, respect for chiropractic leaders and organizations, as well as sociodemographic characteristics and practice profiles. Since Jansen did not measure chiropractors' attitudes toward chiropractic philosophy and scope of practice per se, we developed twel…	Author-developed tool	Comparison of DC attitudes, characteristics and practice profiles across states in Canada	Canadian DC attitudes towards chiropractic philosophy and scope of practice (i.e. standards of care, respect for chiropractic leaders and organizations, beliefs about EBP, sociodemographic characteristics and practice profiles)	Predictors of philosophy, the efficacy of CPGs in changing clinical practice	Dichotomous: Since a factor analysis did not elicit coherent attitudinal patterns within the chiropractic profession, we developed a philosophy index based on substantive knowledge of chiropractic philosophy. The philosophy index was an additive scale consisting of thirteen statements on whether chiropractors saw chiropractic as an alternative form of medicine; whether they subscribe to tradition…	None	Using the philosophy index as the dependent variable, and age, income, year of graduation, gender, province of practice and college of graduation as independent variables, we conducted a Analysis of Variance (ANOVA) and Multiple Classification Analysis (MCA) to examine the relationship between the independent and dependent variables.		Male =283. Mean age 40.6 yrs. The majority (n = 262) of respondents were trained at CMCC and worked in solo practice (n = 224). The median number of years in practice was thirteen and the median annual pre-tax come was approximately $80,000. 59.9% had read guidelines	Clinical Practice Guidelines for Chiropractic Practice in Canada 1994.	Even though all Canadian chiropractors had received a copy of Clinical Practice Guidelines for Chiropractic Practice in Canada by March 1994, the data indicates that as of October, 1994 only 59.5% had read them. For many chiropractors, `hands-on' care is an important source of validation for chiropractic treatments. A majority (51.3%) believe that "personal clinical experience is the best way to …	There is general agreement among chiropractors (74%) that the distinguishing feature of "mainline" chiropractic is the osseous adjustment. The majority of chiropractors agree that manipulation differentiates chiropractic from other health care practitioners. An overwhelming number of chiropractors (94.0%) believe that chiropractors are integral members of the health care team. Despite this level …	Most chiropractors (74.3%) do not accept the view that controlled clinical trials are the best way to validate chiropractic methods; only 8.4% agree with this position and another 17.5% remain neutral. For many chiropractors, `hands-on' care is an important source of validation for chiropractic treatments. A majority (51.3%) believe that "personal clinical experience is the best way to validate c…	40% did not read CPG that were sent. Beliefs about validation by hands-on care or personal experience. Negative beliefs about RCTs and evidence for the treatment of non-musculoskeletal problems. Saskatchewan chiropractors held the most conservative views on the philosophy index; Quebec chiropractors held the most liberal views.	"School of training" and "province of practice" were predictors for the philosophy index. Chiropractors who trained at the CMCC held more conservative (emphasizes the scientific validation of chiropractic concepts and methods) views than those who were trained elsewhere. We found significant provincial differences among the provinces on the philosophy index. Local culture is partly shaped by lice…	Philosophical beliefs which emphasize the scientific validation of concepts and methods, knowledge of CPG	N/A	Those respondents who believe that chiropractic is an alternate form of health are more likely to espouse a liberal philosophy, and believe in an empiricist form of knowledge in which personal experience and clinical authority are valued over scientific methods. A much smaller group of practitioners espouse a conservative philosophy and believe in a rationalist form of knowledge in which scientif…	N/A		Chiropractors who trained at the CMCC held more conservative views than those who were trained elsewhere. Moreover, we found significant provincial differences among the provinces on the philosophy index. Saskatchewan chiropractors held the most conservative views on the philosophy index; Quebec chiropractors held the most liberal views. The fact that just over half of the respondents believe tha…	Given these divergences of opinion within the profession, we believe that it would be difficult to implement CPGs successfully into practice because embedded in the CPGs are the values and interests of the developers of the CPGs which may not necessarily reflect the values of significant segments within the chiropractic profession. It is unlikely that even if the developers of CPGs represented a …	N/A	N/A	Canadian Foundation for Spinal Research	N/A
	McDonald [26]	McDonald WP. MS Ed, DC*, Durkin KF. MS, PhD†, Pfefer M. MS, DC‡	* Private practice, Charleston, WV, USA. † Institute for Social Research, Ohio Northern University, Ada, OH, USA. ‡ Cleveland Chiropractic College, Kansas City, MO, USA.	2004	How Chiropractors Think and Practice: The Survey of North American Chiropractors	Clinical Chiropractic	Canada, USA, Mexico	Clinical	To describe the opinions of practicing DCs on the issues and questions that arise from the historic conflict between broad scope and focused (narrow) scope proponents.	Do practicing DC form a consensus on practice and philosophical issues?		Mailed questionnaire (probability survey)on philosophical beliefs and chiro practice	Names of 60,409 DC from Dynamic Chiropractor Journal	DC Three national lists (strata) were linked (not combined) to make one master list. After a random start, every 54th name was selected from this master list to produce a systematic random sample of 1,102 DC.	Sampling pool contained 1,024 U.S. DC, 76 Canadian DC, and 2 Mexican DC. Yrs of practice: 34% ( 10 years), 35% (11-20 years), and 31% ( 21 years). Age: 32% ≤ 39, 61% who were 40-59, and 8% who were ≥60. Males n=66%. Philosophical grouping: middle scope (46.4%), broad scope (34.3%), and focused scope (19.3%).	1102	647	655	32 excluded	Questions on demographics, practice techniques and procedures, practice type, salary, educational background, philosophical beliefs, beliefs about vertebral subluxation, right to prescribe	Author-developed tool	Comparison between middle, broad and focussed scope group on beliefs and practices	Beliefs (philosophical) and chiro practices	Association between group and right to prescribe	For those variables that were measured on a scale, the mean is reported as the measure of the central tendency and the SD is reported as a measure of variability. For variables measured at the nominal level, the 95% confidence interval is also reported.	None	Bivariate and univariate. For those relationships involving variables measured at the nominal level, the Chi-Square test for independence was used. ANOVA was used to compare the mean scores.		Sampling pool contained 1,024 U.S. DC, 76 Canadian DC, and 2 Mexican DC. Yrs of practice: 34% ( 10 years), 35% (11-20 years), and 31% ( 21 years). Age: 32% ≤ 39, 61% who were 40-59, and 8% who were ≥60. Males n=66%. Philosophical grouping: middle scope (46.4%), broad scope (34.3%), and focused scope (19.3%).	N/A	N/A	Consensus on the appropriateness of a broad spectrum of conservative clinical services, practices, procedures, and privileges; the term vertebral subluxation complex; the subluxation as a significant contributing factor in many visceral ailments; the adjustment as an effective treatment procedure for both musculoskeletal and selected visceral conditions; the differential diagnosis; the concept of…	Not discussed	N/A	N/A	N/A	N/A	No differences. North America DC line up in "supermajorities" ( 75%) to endorse key concepts. DC should prescribe OTC medicines: broad scope n=77.1%, middle scope n=53.5%, narrow n=17.6%	N/A		Practicing DC in this survey form a consensus on many scope of practice and philosophical issues, in contrast to the history of conflict among leaders in the profession.	From the perspective of field practitioners, the term vertebral subluxation complex is more of a unifying term than it is a divisive one. DC profession needs to review and modify stereotypes.	Intensity of attitudes is not measured but this was done to shorten survey and maximize response rate. Need for lower patients-treated-per week response category (<49 pw)	Need for research on contribution of the vertebral sublxuation to a majority of visceral ailments.	Underwritten in part by the newspaper, Dynamic Chiropractic.	N/A
	Pollentier [27]	Pollentiera A. a, Langworthy JM.b	a Eikenlaan 3, 8470 Gistel, West-Vlaanderen, Belgium b IMRCI, Anglo-European College of Chiropractic, Bournemouth, Dorset, BH5 2DF, UK	2007	The scope of chiropractic practice: A survey of chiropractors in the UK	Clinical Chiropractic	UK	Clinical	To ascertain the opinion of UK chiropractors regarding chiropractic beliefs and philosophy, the benefit of chiropractic intervention in paediatric, adolescent and adult conditions and its relationship with the National Health Service (NHS). Differences in opinion between chiropractors from different UK chiropractic associations — the British Chiropractic Association (BCA), McTimoney Chiropractic …	What effect, if any, changes in statutory regulations and an increasing emphasis on evidence-based and multidisciplinary health care have had on the profession’s view of its scope of practice.		Mailed Descriptive mailed questionnaire (with smaller sample to test for representability) on British chiropractic beliefs and philosophy	DC registered with the General Chiropractic Council (GCC) in UK. The sampling frame provided by the GCC comprised the most recently updated list of 2134 registered chiropractors in the UK at the time of the study.This excluded chiropractors living abroad or having their GCC registration investigated at that point in time and on this basis 158 individuals were deemed ineligible.	DC Probability sampling was used. Random sample 1 (n=490 were sent survey) Random sample 2 (n=45 from same sampling frame used to test if sample 1 was representative of the population). Questionnaires were pre-coded prior to distribution to enable follow-up of non-responders. However, this proved impossible to do as codes were often missing or purposely made illegible upon return.	There was no difference between the two samples in terms of gender, age, college of graduation and chiropractic association membership. Of the respondents in Sample 1, 43% were female. In Sample 2, 46% were female. Most (34%) respondents were in the age group 25—35 years. Fifty per cent had graduated from the Anglo-European College of Chiropractic. Other respondents had graduated from the McTimon…	490 in study (sample 1) plus 45 in sample 2	263	249	227 not returned, 14 invalid	Survey with questions on beliefs and philosophy, conditions considered effectively treatable with chiropractic methods, differences in opinion between members of different professional associations.	N/A	Comparison of sample 1 and sample 2 to test if sample 1 was representative of population.	The opinion of UK chiropractors regarding chiropractic beliefs and philosophy, the benefit of chiropractic intervention in paediatric, adolescent and adult conditions and its relationship with the National Health Service (NHS). Differences in opinion between chiropractors from different UK chiropractic associations —the British Chiropractic Association (BCA), McTimoney Chiropractic Association(MC…	N/A	Dichotomous: The questionnaire comprised 52 questions in 4 sections utilising Likert scales with 5 intervals (agree strongly, agree, not sure, disagree and disagree strongly). Continous (between group comparisons)	None	Data were subjected to descriptive analysis using SPSS v10. Differences between groups were investigated by Chi-square analysis and the Kruskal—Wallis H-test. The independent samples (Samples 1 and 2) were compared for gender, age, college of graduation and chiropractic association membership using the Pearson Chi-square (x2) test for two independent samples. Internal consistency of the questionn…		There was no difference between the two samples in terms of gender, age, college of graduation and chiropractic association membership. Of the respondents in Sample 1, 43% were female. In Sample 2, 46% were female. Most (34%) respondents were in the age group 25—35 years. Fifty per cent had graduated from the Anglo-European College of Chiropractic. Other respondents had graduated from the McTimon…	GCC’s Standard of Proficiency and Code of Practice (The Chiropractors’ Act 1994). EBP (i.e. 73 randomised controlled trials of a broadly defined spinal manipulative therapy published in the general medical, orthopaedic and chiropractic literature).	Science was considered more important than traditional chiropractic beliefs/philosophy by 47% of the sample. Statistically significant ( p≤ 0.001) differences in opinion were found between chiropractors from the four professional associations on issues influenced by philosophical belief. Differences were also found between members of professional organisations regarding the treatment of visceral/…	Mechanical conditions of the musculoskeletal system were felt to be treated effectively by chiropractic intervention and there was 100% agreement that it was beneficial in treating mechanical dysfunctions of the spine. Non-musculoskeletal conditions in adults, including asthma (64%), gastro-intestinal complaints (61%) and pre-menstrual syndrome (PMS) (70%), were considered conditions that can ben…	Science was considered more important than traditional chiropractic beliefs/philosophy by 47% of the sample. Traditional chiropractic beliefs (chiropractic philosophy) were deemed important by 76% of the respondents.	Philosophical belief influences opinion on practice	N/A	N/A	N/A	N/A	N/A		The majority of responding chiropractors in the current study considered themselves to be PCPs. The chiropractors in this study may not view themselves as neuromusculoskeletal (NMS) specialists only. Respondents reported treating visceral/organic conditions and expressed a belief that patients with these complaints can benefit from chiropractic. Differences in opinion appear to remain between the…	While results of the current study on first impression might seem to suggest that UK chiropractors are changing their perceptions on the scope of chiropractic practice away from a more mechanistic/biomedical model focusing largely on mechanical dysfunction, to one that incorporates an organic approach, this remains unproven. An alternative interpretation may be that this suggested change may not …	The results of this study are limited owing to the low number of participants, which prevents the findings being generalisable to the whole profession. Weak to moderate internal consistency (the extent to which survey items assess the same dimension) is another likely confounder. Removal of items not highly correlated with each other may improve internal consistency but this will create a onedime…	These findings need to be explored in a more representative sample within the UK and the wider chiropractic community.	N/A	N/A
	Gleberzon (a) [28]	Gleberzon, B. DC, MHSc* Stuber, K. DC, MSc**	*Professor, Chair of Department of Chiropractic Therapeutics, CMCC, 6100 Leslie St. Toronto, Ontario, M2H 3J1. **Adjunct Professor, Division of Graduate Education & Research, Canadian Memorial Chiropractic College	2013	Frequency of use of diagnostic and manual therapeutic procedures of the spine taught at the Canadian Memorial Chiropractic College: A preliminary survey of Ontario chiropractors. Part 1 – practice characteristics and demographic profiles	JCCA	ON, Canada	Clinical	To determine which diagnostic and therapeutic procedures of the spine are most commonly utilized by DC practicing in Ontario.	Demographics and practice patterns		Mailed questionnaire on practice patterns	Licensed practising DC in Ontario	DC Pseudo-randomized method using the directory from the College of Chiropractors of Ontario	male=69.4%, 11.1% involved in teaching, 2.9% involved in research, CCMC n=75%. 72.4% of self-described ‘pain-based’ also characterized themselves as ‘evidence-based’ and, by contrast, only 51.9% of ‘subluxation-based’ characterized themselves as ‘evidence-based’	500	108	108	Excluded n=3, change of address n=18	Questions on practice patterns (therapeutic procedures) and demographics	Previous surveys by one of the authors were used to inform the development of the current survey instrument.	Comparison of groups by practice style: pain-based, function-based, tonal-based, evidence-based, sublaxation-based and structure-based	Therapeutic procedures, practice patterns, demographics	N/A	Continuous. % of adherence to practice style	None	Descriptive statistics such as determining proportions were employed		male=69.4%, 11.1% involved in teaching, 2.9% involved in research, CCMC n=75%. 72.4% of self-described ‘pain-based’ also characterized themselves as ‘evidence-based’ and, by contrast, only 51.9% of ‘subluxation-based’ characterized themselves as ‘evidence-based’	Diagnostic and therapeutic procedures currently taught to students in Canada & USA but no specific guidelines used	Despite the fact that CMCC would not be characterized as having a traditional, subluxation-based curriculum, 50% of respondents identified themselves as ‘subluxation-based’, although only approximately 1:10 adhere to a ‘tonal-based’ practice model. One-third of respondents identified themselves as ‘structural-based’ and over 60% stated they considered themselves to be ‘evidence-based’. Many DC co…	Diversified technique was the most commonly employed technique used by 90.7% of respondents (the only named technique system taught at CMCC), followed by trigger point therapy indicated by 57.4% of respondents. 72.4% of self-described ‘pain-based’ DC also characterized themselves as ‘evidence-based’ and only 51.9% of ‘subluxation-based’ DC characterized themselves as ‘evidence-based’. High utiliz…	N/A	Although 63% said their practice was evidence-based and diversified, DC use various techniques and many don't like being labelled with one descriptor. Pain-based were more likely than subluxation-based to also describe themselves as evidence-based.	N/A	N/A	N/A	N/A	N/A		Respondents reported higher levels of use of proprietary soft tissue techniques systems and upper cervical techniques than have been previously reported.	N/A	Low response rate & ad hoc sample size determination. DC taught in other colleges used the different therapeutic techniques taught in the curricular of those other colleges thus possibly skewing the results.	Replicate electronically.	Division of Graduate Education & Research, Canadian Memorial Chiropractic College	The authors declare that there are no disclaimers or conflicts in the preparation of this manuscript.
	Puhi [29]	Puhl AA. MSc, DC,a Reinhart CJ. PhD, DC,a Doan JB. PhD,b, McGregor M. DC, PhD, FCCS(C),c Injeyan, HS. PhD, DCd	aChiropractor (Private Practice), Able Body Health Clinic,Lethbridge, AB, Canada.bAssociate Professor, Department of Kinesiology and PhysicalEducation, University of Lethbridge, Lethbridge, AB, Canada.cDirector of Education, Year II, Professor, Canadian MemorialChiropractic College, Toronto, ON, Canada.dChair, Department of Pathology and Microbiology, Professor,Canadian Memorial Chiropractic Coll…	2014	Relationship between chiropractic teaching institutions and practice characteristics among Canadian doctors of chiropractic: a random sample survey	JMPT	Canada	Comparison of DC characteristics and education	To determine 1) if faction membership among Canadian DCs is associated with differences in educational program characteristics among English-speaking Canadian and US chiropractic colleges and to determine if those differences are expressed in terms of surveyed attitudes and behaviors regarding treatment efficacy, radiographic imaging, vaccinations, and interprofessional referrals; and 2) identify…	To examine if chiropractic program attended is a significant predictor of orthodox vs unorthodox faction membership and professional practice characteristics for Canadian DCs.		Mailed survey	Currently licensed DC in Canada	A randomly selected sample of currently licensed Canadian DCs, stratified across the 9 English-speaking provinces was sent mailed survey.	Most respondents attended chiropractic college at CMCC (n = 315; 62.6%), whereas nearly 36% (35.9%) attended a professional program in the US.	503	740	503	7	A survey instrument was developed by the authors that contained 16 items, both qualitative and quantitative in nature, ranging in topics from professional behaviors to practice philosophy.	Survey items included school of graduation, self-categorization by chiropractic subgroup, perceptions of condition specific treatment efficacy, use of plain film radiographic imaging, vaccination attitudes/behaviors, and patient referral patterns.	For data analysis, chiropractic schools were divided into 2 groups according to location: English-speaking Canada and the US. The US was further clustered into liberal (“interested in mixing elements of modern and alternative therapies into the practice of chiropractic") and conservative categories (“chiropractors who believe in continuing the traditions of chiropractic").	To determine if faction membership among Canadian DCs is associated with differences in educational program characteristics among English-speaking Canadian and United States chiropractic colleges and to determine if those differences are expressed in terms of surveyed attitudes and behaviors regarding treatment efficacy, radiographic imaging, vaccinations, and interprofessional referrals.	Identify if educational programs may be a potential source of multiple professional identities.	Percentages, means and SDs	None	Descriptive statistics. A Kruskal-Wallis test was used to compare mean ranks between school groups for the vaccination consistency score, with follow-up Mann-Whitney Utests used to elucidate the significance of any difference between school clusters.		Most respondents attended chiropractic college at CMCC (n = 315; 62.6%), whereas nearly 36% (35.9%) attended a professional program in the US.		We found that a majority of respondents perceived the value of these treatments in a manner that is reasonably consistent with current peer-reviewed literature. However, nearly a quarter of the Canadian DCs surveyed (23.7%) expressed the belief that they could effectively treat diseases that have known genetic and/or visceral-related underpinnings and no identified peer-reviewed basis for treatme…	Testing revealed significant differences in self-categorized faction membership associated with the clustering of colleges based on ideological viewpoints. Descriptive results revealed a relationship between school of origin and perceived treatment efficacy, use of radiographic imaging, and vaccination attitudes. No significant differences were found relative to interprofessional referral pattern…		N/A	Training school predicts practice characteristics.	N/A	N/A	Testing revealed significant differences in self-categorized faction membership associated with the clustering of colleges based on ideological viewpoints. Descriptive results revealed a relationship between school of origin and perceived treatment efficacy, use of radiographic imaging, and vaccination attitudes. No significant differences were found relative to interprofessional referral pattern…	N/A		Chiropractic program attended is a significant predictor of orthodox vs unorthodox faction membership and professional practice characteristics for Canadian DCs. This suggests that the current chiropractic education system may contribute to multiple professional identities.	There is a relationship between ideological cluster of chiropractic educational programs in the US and practitioners' identification with orthodox vs unorthodox notions of practice. Most Canadian DCs appear consistent with orthodox practice. Canadian DCs that matriculated from conservative programs in the US are more frequently associated with unorthodox practice behaviors.	The clustering of US schools was based on a previous analysis of the ideological grounding, as self-reported by school administrations and not all schools were represented. The current study did not confirm the results of the 2005 analysis and does not suggest which of these schools continue to espouse a conservative ideological grounding. The data presented here were self-reported and thus were …	Future studies should examine the contribution of formalized school curricula as well as independent training seminars marketed to students and postgraduate training to the emergence of orthodox and unorthodox professional identities.	This project was internally funded by the CMCC Research Division.	No conflicts of interest were reported for this study.
	Glerberzon (b) [30]	Gleberzon, B. DC, MHSc* Stuber, K. DC, MSc**	*Professor, Chair of Department of Chiropractic Therapeutics, CMCC, 6100 Leslie St. Toronto, Ontario, M2H 3J1. **Adjunct Professor, Division of Graduate Education & Research, Canadian Memorial Chiropractic College	2013	Frequency of use of diagnostic and manual therapeutic procedures of the spine currently taught at the Canadian Memorial Chiropractic College: A preliminary survey of Ontario chiropractors. Part 2 – procedure usage rates	JCCA	ON, Canada	Clinical	To determine which diagnostic and therapeutic procedures of the spine are most commonly utilized by DC practicing in Ontario.	Utilization rates of diagnostic and therapeutic procedures		Mailed questionnaire on frequency and use of diagnostic tests and spine treatments	Licensed practising DC in Ontario	DC Pseudo-randomized method using the directory from the College of Chiropractors of Ontario	male=69.4%, 11.1% involved in teaching, 2.9% involved in research, CCMC n=75%.	500	108	108	Excluded n=3, change of address n=18	Questions on use and frequency of diagnostic tests & spine treatments currently taught at CCMC	Previous surveys by one of the authors were used to inform the development of the current survey instrument.	N/A	Diagnostic tests & spine treatments used and frequency	N/A	Four-point scale to describe procedure frequency	None	Descriptive statistics such as determining proportions were employed		male=69.4%, 11.1% involved in teaching, 2.9% involved in research, CCMC n=75%.	Diagnostic and therapeutic procedures currently taught to students in Canada & USA	Authors state that the level of vertical integration reported by respondents with respect to diagnostic and therapeutic procedures of the spine was lower than that reported from clinical faculty from CMCC especially of the thoracic spine. (no statistics provided)	The most commonly used diagnostic procedures for the cervical, thoracic, and lumbopelvic spine were joint play, static and motion palpation, neurological testing and ranges of motion. Many mobilization and manipulative procedures are commonly used, with the exception of the ‘muscle’ manipulations of the cervical spine.	N/A	N/A	N/A	N/A	Difference in reported level of vertical integration (adherence to training) between faculty and clinicians noted but not analysed. No details given of degree of difference.	N/A	N/A		Respondents reported mostly relying on static and motion palpation, joint play, neurological tests, and ranges of motion when assessing their patients.	N/A	Low response rate. Those educated at institutions other than CMCC (25%) may not have been taught some of the tests and techniques in the CMCC curriculum. Parameters around ‘almost always’ versus ‘sometimes used’ or ‘often used’ interpreted by respondants.	Replicate electronically.	Division of Graduate Education & Research, Canadian Memorial Chiropractic College	The authors declare that there are no disclaimers or conflicts in the preparation of this manuscript.
	Shelley [31]	Shelley J, Clark M, Caulfield T.	Jacob Shelley, LLM, S.J.D. Candidate, Vanier CanadaGraduate Scholar, Faculty of Law, University of Toronto, 84Queens Park, Toronto, ON M5S2C5, Canada.E-mail: jacob.shelley@mail.utoronto.caMarianne Clark, PhD, Research Associate, Health LawInstitute, Faculty of Law, University of Alberta, 116 St and 85Avenue, Edmonton, AB T6G 2R3, Canada.E-mail: mclark1@ualberta.caTimothy Caulfield, LLM, FRSC, FCA…	2015	The face of chiropractic: evidence-based?	FACT	Canada	Analysis of website content	To examine the messages utilised by the chiropractic profession around issues of scope and efficacy through website communication with the public.	Analysis of website content of major Canadian chiropractic associations and colleges and commercial clinics.		Mixed methods analysis of website content	Website content of major Canadian chiropractic associations and colleges (n=11), and commercial clinics (n=80). Excluding QC as the chiropractic college website was not in English. Clinic websites were required to meet the following criteria: (1) the clinic website must be distinct from an online or business directory listing; and (2) the website must be written in English or have an English tran…	Google search.	Website content of major Canadian chiropractic associations and colleges (n=11), and commercial clinics (n=80)		91 Canadian chiropractic associations and colleges (n=11), and commercial clinics (n=80)	91	0	Qualitative textual analysis	Qualitative textual analysis identified the primary messages related to evidence and efficacy utilised by the websites.	N/A	Website content was reviewed to quantify specific health conditions described as treatable by chiropractic care.	N/A	Qualitative textual analysis	None	Qualitative textual analysis		Website content of major Canadian chiropractic associations and colleges (n=11), and commercial clinics (n=80)		N/A	Website content claimed that chiropractic is capable of addressing a wide range of health issues. Quantitative analysis revealed that association and college websites identified a total of 41 unique conditions treatable by chiropractic, while private clinic websites named 159 distinct conditions. The most commonly cited conditions included back pain, headaches/migraines and neck pain. Qualitative…	Clinic websites often referred very generally to the existence of ‘research’ and ‘research studies’ that support chiropractic. Clinic website content framed discussions of existing ‘research’ as an indication of evidence for either the efficacy or safety of chiropractic care. Although little if any detailed information about such reports is often provided, we interpreted this continued reference …	N/A	N/A	N/A	N/A	N/A	N/A		The chiropractic profession claims the capacity to treat health conditions that exceed those more traditionally associated with chiropractic. Website content persistently declared that such claims are supported by research and scientific evidence, and at times blurred the lines between safety and efficacy. The chiropractic profession may be struggling to define themselves both within the paradigm…	Many clinics appeared to value and embrace the philosophy of evidence-based practice. However, they also positioned the profession as ‘natural’ and as adhering to the philosophy that the profession was founded upon. Thus, the communication around chiropractic care connected itself to two fairly distinct epistemologies, which may be confusing for consumers.	Not given	Future research should further explore the appropriateness of the claims from an evidence-based perspective. While existing research does not appear to support a large percentage of the claims associated with the ‘face’ of chiropractic, a more rigorous analysis seems warranted. Future research that examines the perspectives of medical professionals or others who make referrals to chiropractic pra…	This research was generously supported by the Allergy, Genes and Environment Network, the Pierre Elliott Trudeau Foundation, and through the SafetyNET project funded by Alberta Innovates Health Solutions, the Canadian Institutes for Health Research, and the Women’s and Children’s Health Research Institute, University of Alberta, Canada. These funders had no involvement in the study design, data c…	JS receives funding from the CIHR through a Vanier Canada Graduate Scholarship. MC has no conflicts of interest to disclose. TC receives grant funding from a variety of Canadian provincial and federal funding agencies including: Alberta Innovates Health Solutions (AIHS), the Allergy Genes and Environment Network (AllerGen), CIHR, the Cancer Stem Cell Consortium (CSCC), Genome Alberta, Genome Cana…
	Injeyan [32]	Injeyan HS1, Russell ML, Verhoef MJ, Mutasingwa D.	1Department of Pathology and Microbiology, Division of Biological Sciences, Canadian Memorial Chiropractic College, Canada.	2006	Canadian chiropractors’ perception of educational preparation to counsel patients on immunization	JMPT	AB, Canada	Clinical	To describe the prevalence and correlates of perceptions of Canadian DC regarding the adequacy of their undergraduate and postgraduate educational preparation to counsel patients about immunization or vaccination and their preferences for continuing education in this area.	Which DC perceive themselves to be prepared and is this related to vaccination behaviour		Mailed Cross-sectional population-based mailed questionnaire on adequacy of educational preparation for immunization counseling	Alberta DC	DC Questionnaire mailed to Alberta DC with valid address	Respondents had graduated from chiropractic college a median of 9 years before survey. Nearly 80% had graduated from one of 4 colleges: Canadian Memorial Chiropractic College (n = 199), Palmer (n = 90), Western States (n = 53), and Palmer West (n = 58). Ten other US colleges, designated here as "other" accounted for the remaining 20% of respondents.	644 (503x.782)	503	503		Questionnaire on adequacy of their undergraduate and postgraduate educational preparation to counsel patients about immunization or vaccination and their preferences for continuing education in this area.	Author-developed tool	N/A	The adequacy of their undergraduate and postgraduate educational preparation to counsel patients about immunization or vaccination and their preferences for continuing education in this area.	Is perceived preparedness to counsel patients about immunization associated with immunization behavior? What information sources on immunization do DC use and is use of information sources related to educational preparedness? Is the immunization behavior related to the information sources used? DC preferences for topics, instructor qualifications, and formats for delivery of continuing education …	Dichotomous 5-point Likert scale and continuous	None	Analyses included frequencies and cross tabulations. Tests of association were done at a =0.05 without correction for multiple testing.		Respondents had graduated from chiropractic college a median of 9 years before survey. Nearly 80% had graduated from one of 4 colleges: Canadian Memorial Chiropractic College (n = 199), Palmer (n = 90), Western States (n = 53), and Palmer West (n = 58). Ten other US colleges, designated here as "other" accounted for the remaining 20% of respondents.	College teaching on immunization and immunization-related issues.	N/A	45% perceived that their formal UG chiropractic education prepared them adequately to counsel people on immunization compared with 64% who agreed that their self-directed PG education prepared them adequately. Those who felt prepared to counsel on immunization by UG education used different immunization information sources than those who felt prepared by PG or both UG and PG education. Use of spe…	Most respondents indicated interest in CE on immunization.		N/A	N/A	N/A	N/A	N/A		The proportion of DC who perceive themselves adequately prepared to counsel on immunization varies by type of education considered and is related to vaccination behavior. Many are interested in some form of CE related to immunization/vaccination.	Our data presented here and elsewhere suggest that the needs, as driven by clinical relevance with respect to immunization education, are related to the philosophical orientation of the chiropractors and their beliefs and behaviors related to immunization. As such, the needs of those who have provaccination views are likely to be different from those with antivaccination views. This information s…	N/A	N/A	This study was funded by the Alberta Children’s Hospital.	N/A
	Stainsby [33]	Stainsby BE1, Porr JT, Kim P, Collinge AM, Hunter JC.	1Canadian Memorial Chiropractic College, Toronto, ON, Canada	2011	A survey of wellness management strategies used by Canadian doctors of chiropractic	JMPT	Canada	Clinical (various practice settings)	To investigate if Canadian DC consider using wellness strategies after functional recovery in acute and chronic conditions.	Is there a difference in the use of wellness management strategies between broad and narrow scope practitioners.		Tel Interview survey with 2 mock clinical case presentations on LBP management. Practitioners divided into broad scope (mixers) and narrow scope (straights)	Licensed DC in Canada	DC A convenience sample of DC was selected based on availability and location of the investigators and participants were categorised as broad or narrow scope depending on college training and description of practice.There was no attempt to recruit subjects based on sex, age, socioeconomic profile, or other characteristics.	The typical participant was a male, age 44 years, and in practice for 16.8 years. 22 subjects were categorized as mixers; and 19 subjects were categorized as straights.	52	41	41	N/A	Interview collecting demographic and practice information and asking participants to describe how they would treat a possible acute and chronic case described to them by the interviewer	Author-developed tool	Comparison of broad and narrow scope practioners	Education of patients regarding the benefits of wellness or lifestyle management strategies after functional recovery, and comparison between groups and demographics	N/A	Transcriptions of recorded responses for themes and word-pairings. Top 5 words or pairs were analysed	None	Cluster/Centering resonance analysis: CRA (hierarchical clustering method to group objects of interest)		n=41 The typical participant was a male, age 44 years, and in practice for 16.8 years. 22 subjects were categorized as mixers; and 19 subjects were categorized as straights.	N/A	All DC interviewed provide wellness management strategies	All subjects indicated that they would provide instruction or information regarding wellness management strategies to the patient after functional resolution of the presenting complaint in both acute and chronic cases.	N/A	N/A	N/A	N/A	N/A	No difference between groups	N/A		All subjects in this study reported that they would provide information regarding wellness strategies to patients following functional resolution of a presenting complaint.	To encourage DC to provide advice and education during their interactions with patients to promote health.	Small sample responding to simple cases, lack of open-ended questions. Subjective grouping of participants. The lack of DCs' ability to clearly identify their practitioner type may help to explain the similarities in treatment approach observed in this study, regardless of how practitioners were categorized.	Further research is needed to determine if there is a distinction in the approach or type of strategies used based on practitioner demographics, using a larger sample and direct clinical observation.	N/A	No conflicts of interest were declared for this study.
	Darlow [34]	Darlow, B1,2, Fullen, MB3, S. Dean4, Hurley, DA3, Baxter, GD2, Dowell, A.	1 Department of Primary Health Care and General Practice, University of Otago, Wellington, PO Box 7343, Wellington South 6242, New Zealand2 Centre for Physiotherapy Research, School of Physiotherapy, University of Otago, PO Box 56, Dunedin 9054, New Zealand3 School of Public Health, Physiotherapy and Population Science, University College Dublin, Belﬁeld, Dublin 4, Ireland4 Peninsula College of M…	2011	The association between health care professional attitudes and beliefs and the attitudes and beliefs, clinical management, and outcomes of patients with low back pain: A systematic review	European Journal of Pain	New Zealand	Academic (systematic review)	To investigate the association between HCP attitudes and beliefs and the attitudes and beliefs, clinical management, and outcomes of patients with LBP.	Do HCP attitudes and beliefs negatively influence the beliefs of patients with LBP?		Lit Systematic review of literature	Studies relating to LBP that investigated an association between HCP attitudes and beliefs and patient attitudes and beliefs, clinical management, or outcomes 1990-2010. Studies were excluded if they primarily related to HCP attitudes about outcome expectation, race/ethnicity, gender, or narcotic medications and the relationship to LBP, or to patient satisfaction as an outcome.	AHP Electronic searches of databases.	N/A	Studies were of crosssectional, longitudinal, concurrent cohort, and qualitative methodologies. UK, France, the Netherlands, Australia, Germany, Norway, Sweden, and the USA.	20	17 studies	3 studies excluded for low rating	Systematic review of literature to assess practitioners and patients attitudes and beliefs to LBP and outcomes	N/A	Comparison of practioners and patients	Attitudes and beliefs of practioners to LBP and their management, patients attitudes and beliefs, patient outcomes.	Strength and quality of evidence	Two reviewers independently appraised the articles and disagreement was resolved by consensus	None	Strength of evidence is reported according to the AHCPR system		n=17	Not given	Moderate evidence that HCPs with a biomedical orientation or high levels of fear avoidance beliefs are less likely to adhere to LBP treatment guidelines and are more likely to advise patients with acute and chronic LBP to limit work and physical activities.	N/A	N/A	Fear-avoidance and biomedical approach associated with non-adherence with guidelines. Biomedical orientation predicts non-adherence to guidelines. HCPs with elevated fear avoidance beliefs are less likely to adhere to guidelines	N/A	N/A	N/A	HCP beliefs about back pain are associated with the beliefs of their patients	N/A		Strong evidence that the attitudes and beliefs of patients with LBP are associated with the attitudes and beliefs of the HCP with whom they have consulted. Moderate evidence that HCPs with a biomedical orientation or high levels of fear avoidancebeliefs are less likely to adhere to LBP treatment guidelines.	The association between attitudes and beliefs and behaviour demonstrated by this review may provide a foundation for the development of complex cognitive behaviour interventions for HCPs. How to make the biopsychosocial model more relevant to HCPs	As patients were recruited by participating HCPs in the studies of patient outcome, this may have introduced a source of bias. Although it demonstrates a strong association between the attitudes and beliefs of patients with LBP and those of the HCP with whom they have consulted, a causal link cannot be implied due to the observational nature of the majority of studies included	Further longitudinal studies be performed to investigate the association between HCP attitudes and beliefs and persistent LBP disability, using appropriate standardised outcome measures and researcher recruitment of patient participants. Further qualitative research may also be useful to investigate causal links.	N/A	No conflicts of interest were declared for this study.
	Biggs [35]	Biggs L. PhD* Hay D. PhD** Mierau D. DC, MSc†	* Associate Professor, Department of Sociology and Acting Head, Department of Women’s and Gender Studies, University of Saskatchewan, Saskatoon, Saskatchewan. ** Associate Professor, Department of Sociology, University of Saskatchewan,Saskatoon, Saskatchewan. † Private prctice, Saskatoon, Saskatchewan.	1999	Standards of care: what do they mean to chiropractors, and which organizations should develop them	JCCA	Canada	Private practice	To examine Canadian chiropractors' attitudes towards a variety of chiropractic organizations involved in the development of standards of care, as opposed to CPGs.	An examination of chiropractors' understanding of standards of care, their attitudes toward the organizations which may be potentially involved in developing and implementing standards of care, and the relationship of these two variables to chiropractic philosophy.		Mailed Follow-up of a mailed questionnaire on DC philosophy and beliefs	Chiropractors from the mailing list of the Canadian Federation of Licensing Boards.	DC Randomized sample from mailing list of CFLB, stratified by province and gender	Chiropractors were divided in either Rationalist, moderate or empiricist depending on scores from the Philosophy index.	600	401 (response rate: 68.3%)	N/A	0	We constructed a philosophy index based on twelve statements which examined chiropractors' attitudes towards philosophy and scope of practice. For this analysis, we did frequency analyses of chiropractors' definitions of standards of care and attitudes to various organizations which might potentially be involved in the development and implementation of standards of care. In turn, we correlated de…	Author-developed tool	N/A	We constructed a philosophy index based on twelve statements which examined chiropractors' attitudes towards philosophy and scope of practice - chiropractors' definitions of standards of care and attitudes to various organizations involved in the development and implementation of standards of care. Divided the philosophy index into 3 categories: empiricist , rationalist and moderate	N/A	N/A		We did frequency analyses of chiropractors' definitions of standards of care and attitudes to various organizations We correlated definitions of standards of care and who should set standards of care with the philosophy index. We conducted a cross-tabular analysis with the various organizations potentially involved in the setting of the standards of care		N/Ap	N/Ap	N/Ap	N/A	Most DC support the concept of standards of care (SoC). Most disagree with the definitions of SoC in the questionnaire (SoC= max # of treatments or minimum care allowable). Most DC don't associate SoC with dx and do not define SoC as safety issue. Most do not believe that SoC will decrease the quality of care or that it will lead to uniform tx of patients.	Chiropractors who register high on the philosophy index were more likely to agree with the statement that "standards of care refers only to safety and that "standards of care refers mostly to diagnosis". Chiropractors who hold an empiricist philosophy were also more likely to agree with the statements that "standards of care have nothing to do with the validation of chiropractic methods" and that…	Most believe SoC should be mandatory and required by licensing boards. Most would adopt if beneficial for patients. Most chiropractors preferred that chiropractic organizations (CCA was prefered) set standards of care - although the level of support for chiropractic organizations varied. Least accepted were chiropractic research agencies, and most were against medical organizations and insurance …	N/A	N/A	N/A	N/A		The majority of chiropractors (74.6%) place most of their faith in the CCA which is (presumably) seen as representing the interests of the entire profession. Thus, the CCA is best positioned to take a leadership role in the development and implementation of standards of care. Associations (particularly the provincial groups) and the regulatory bodies, enjoy relatively high support within the prof…	N/A	N/A	Chiropractors will resist new forms of regulation from outside of the profession. But there is ample opportunity to develop national standards of care if there is a commitment by the CCA, in collaboration with provincial organizations and the Canadian Memorial Chiropractic College, to not only develop standards of care but also to devise implementation strategies which will facilitate the transfe…	Chiropractic Foundation for Spinal Research.	N/A
	Walker [36]	Walker BF1*, Stomski NJ1 , Hebert JJ2, French SD1,3,4	1 School of Health Professions, Murdoch University, 90 South St., Murdoch, WA 6150, Australia. 2 School of Psychology and Exercise Science, Murdoch University, 90 South St, Murdoch, WA 6150, Australia. 3 School of Rehabilitation Therapy, Queen’s University, Kingston, ONT, Canada. 4 Centre for Health, Exercise and Sports Medicine, University of Melbourne, Grattan Street, Parkville, VIC 3010, Austr…	2013	A survey of Australian chiropractors’ attitudes and beliefs about evidence-based practice and their use of research literature and clinical practice guidelines	Chiropractic and Manual Therapies	Australia	Clinical	Identify Australian DCs’ attitudes and beliefs towards EBP in clinical practice, and examine their use of research literature and clinical practice guidelines.			Online questionnaire on EBP beliefs	All registered Australian DC	DC An initial email invitation and link to the online survey	Respondents were predominantly male (73.4%). About one third of the respondents were aged 31–40 (31.3%). Most respondents practiced in a metropolitan location (63.5%). Respondents most commonly worked 30 to 40 (37.7%) hours per week.	4378	584	584	Some questionnaires were incomplete, which explains the discrepancy in response numbers between individual items.	Online questionnaire which in total comprised 32 items on: attitudes and beliefs about EBP interest and motivation to engage in EBP educational background and knowledge and skills related to accessing and interpreting information attention to literature, which involved reading research literature, using research literature in making clinical decisions, and the use of medical databases availabilit…	Modified version of the Jette et al. EBP questionnaire	N/A	Attitudes & beliefs about EBP, skills, use of EBP & guidelines, barriers to using EBP	N/A	32-items were grouped into scales according to the factors they strongly loaded onto and the scales’ homogeneity by using corrected item-total correlations and Cronbach's alpha were examined.	None	Descriptive. Examined the dimensionality of the predefined response option items in the adapted questionnaire by using principal component analysis with varimax rotation. Logistic regression analyses were conducted to examine the following univariate associations: (1) responses to items measuring attitudes and beliefs with items measuring; age; years since registration; use of clinical practice g…		Respondents were predominantly male (73.4%). About one third of the respondents were aged 31–40 (31.3%). Most respondents practiced in a metropolitan location (63.5%). Respondents most commonly worked 30 to 40 (37.7%) hours per week.	Online clinical practice guidelines not specified, databases consulted by DC included Cochrane Library, MEDLINE, PUBMED	N/A	44.7% used literature in the process of clinical decision making 2-5 times each month. 52.4% agreed that they used clinical practice guidelines, and 54.4% agreed that they were able to incorporate patient preferences with clinical practice guidelines. The most common factor associated with increased research uptake was the perception that EBP helps make decisions about patient care. 57.7% were aw…	77% agreed that the application of EBP is necessary, literature and research findings are useful (80.2%), EBP helps them make decisions about patient care (66.5%), and expressed an interest in learning or improving EBP skills (74.9%). 45.1% read 2-5 articles a month. 44.7% used literature in the process of clinical decision making 2-5 times each month. 52.4% agreed that they used clinical practic…	N/A	N/A	N/A	44.7% used literature in the process of clinical decision making 2-5 times each month. 52.4% agreed that they used clinical practice guidelines	N/A	N/A		This study found that many Australian DC generally hold positive attitudes towards EBP, thought EBP was useful, and were interested in improving EBP skills. Despite the favourable inclination towards EBP, most Australian DC did not use clinical practice guidelines.	Tertiary educational institutions and continuing professional development programs should highlight how the use of clinical practice guidelines can enhance clinical decision making and result in improved patient outcomes. An approach that could be useful to improve DCs’uptake of clinical practice guidelines is the use of software that integrates electronic patient files with clinical decision mak…	Most respondents stated that they read research literature, but the survey instrument did not capture information regarding the quality of the research literature. As such, it is unclear if the articles were sound scientific papers or opinion based commentaries. We are unable to calculate the response rate to this survey because we relied on third parties to distribute the questionnaire. It is li…	Any further studies should evaluate the quality of literature chiropractors are reading and to examine barriers to guideline use, and consider assessing the test-retest reliability of the questionnaire to further consolidate its psychometric properties.	Chiropractic and Osteopathic College of Australasia Research Limited funding	JH, SF and BW are Board members of the Chiropractic and Osteopathic College of Australasia Research Limited, which provided funding for this project but had no other role in the project conduct or reporting of results. BW, SF, and NS are on the editorial team of Chiropractic and Manual Therapies but had no involvement in the editorial process of this manuscript.
	Schwarz [37]	Schwarz, L.1, Hondras, MA.2	1Private Practice, Frankfurt, Germany 2Palmer Center for Chiropractic Research, Davenport, IA, USA	2007	A survey of chiropractors practicing in Germany: practice characteristics, professional reading habits, and attitudes and perceptions toward research	Chiropractic & Osteopathy	Germany	Seminar and private practice setting	To explore the attitudes and perceptions of practicing chiropractors in Germany regarding research, to look at their reading and research habits, and to gather demographic and practice data.			Mailed questionnaire also administered at seminar for DC on attitudes to research	DC practicing in Germany who graduated from an accredited chiropractic program, most of whom are members of the German Chiropractors' Association.	DC All DC practicing in Germany who were either attending a pediatric seminar (n=37) or were mailed the questionnaire (n=31).	The majority of respondents graduated from UK and USA. Respondents had been practicing an average of 10.5 years, and an average 8 years in Germany. Most practiced in cities rather than rural areas. Promotion activities reported by 61% of respondents included lectures/open house, newspaper articles and advertisements,and websites. The majority of respondents reported they practiced between 31 and …	68	49 30 (81%) from face-to-face administration and 19 (61%) from the mailed survey	N/A	N/A	The survey included questions on demographics, education, population in the area of practice, patient base, techniques and modalities utilized in practice, reading and research habits, and attitudes regarding research activities by chiropractors, and three open-ended questions.	Author-developed tool	N/A	Demographics, patient techniques, reading, research habits and attitudes to research	N/A	Continuous data were reported as mean (SD), categorical data as count (%). Responses to open-ended questions were organized using a thematic analysis. The value of research for different aspects of chiropractic practice was assessed using a Likert scale	None	Numerical data were analyzed using SPSS 13.0. Descriptive statistics were used to report the data. Continuous data were reported as mean (SD), categorical data as count (%). Responses to open-ended questions were organized using a thematic analysis. First the responses were grouped by themes by the author (IS) and another researcher familiar with qualitative analysis (JP). The responses were comp…		The majority of respondents graduated from UK and USA. Respondents had been practicing an average of 10.5 years, and an average 8 years in Germany. Most practiced in cities rather than rural areas. Promotion activities reported by 61% of respondents included lectures/open house, newspaper articles and advertisements, and websites. The majority of respondents reported they practiced between 31 and…			Two respondents reported they had published in a scientific journal. Forty-four (85%) reported to read scientific journals for an average of three hours per week. The majority (92%) of respondents said they were willing to support research efforts in Germany, mostly by completing surveys or providing patient data (63% each). Fifteen participants (31%) indicated they were willing to participate in…	Majority willing to participate in and support research. Respondents considered research extremely important for the acceptance of chiropractic among other health care disciplines (65%); for scientific collaboration (51%); and, for the acceptance among patients (45%). Open-ended questions: most thought DC should be established first as profession before research is done; collaboration with resear…	N/A	Priority is for professional licensure at this point in Germany so research is important but not as important as licensure. Teaching of research methods was also mentioned and the need for more money for research.	N/A	N/A	N/A	N/A		The first priority for chiropractors who responded to this survey is gaining licensure for chiropractors in Germany but there is general interest to support and participate in research activities.	Implementing research activities has the potential to increase acceptance and establish chiropractic licensure. Translations of key studies into German, could be an important tool for educating legislative bodies as well as the public. Need for more teaching of research methods, research money, research published in German or translated, journals in German, web access for DC to follow progress of…	The sample for the current survey included only members of the GCA and seminar participants. We did not allow enough time to develop the survey items. It became clear in the analysis phase, that we failed to clearly delineate the way in which we captured information about practice location, nationality, and GCA membership.	Next step is to educate DC in Germany about the resources available to read and interpret the scientific literature.	The Foundation for Chiropractic Education and Research, National Institutes of Health Clinical Research Curriculum Award	The author(s) declare that they have no competing interests.
	Hall [38]	Hall, G	Wansbeck Chiropractic Clinic, 196 Milburn Road, Ashington, Northumberland NE63 0PH, United Kingdom	2011	Attitudes of chiropractors to evidence-based practice and how this compares to other healthcare professionals: A qualitative study	Clinical Chiropractic	Northumberland , United Kingdom	Private practice	Pilot study to explore such attitudes towards EBP amongst chiropractors in the North East of England, and how it impacts their clinical practice. Results from this pilot study will be used to form the basis of a larger national qualitative survey of chiropractors.	Chiropractor’s attitudes towards evidence-based practice, how it impacts their clinical practice, and how this compares to other professions		Tel Pilot study using semi-structured interviews. 2 interviewees were interviewed at the author’s clinic, 1 was held in a hotel lounge and the remaining 4 interviews took place at the interviewees’ clinics. The interviews lasted between 22 and 32 min	Chiropractors practising in the North East of England and registered with the General chiropractic council.	DC General Chiropractic council website was used to search for chiropractors practising in the North East of England.	The population included were Chiropractioners with various practice experience(range 5-11 yrs, the average 8 yrs)."4 female and 3 male chiropractors. The group consisted of both principal (n = 6) and associate (n = 1) chiropractors". The group consisted of both principal (n = 6) and associate (n = 1) chiropractors.	41 chiropractors were identiﬁed and each received a written invitation, 9 participants responded	9	7. (4-male and 3-female)	2 unsuccessful attempts. There was no follow-up of the non-respondent chiropractors (n = 32)	No intervention, just interviews investigatiing the Chiros' attitude toward EBP and the barriers faced when translating research to the clinic environment. 4 questions asked to chiropractors between may and August 2010 : 1. Describe how influential research is in your clinical practice? 2. Tell me your level of ability in critiquing, understanding and then utilising research? 3. Explain how you s…	N/A	No comparison group, but in discusssion the compared Chiropractioners attitudes towards EBP vs other healthcare professionals (from different article).	word repetitions, key-indigenous terms, key-words-in context	N/A	Dichotomous (key-indigenous terms, key-words-in context). Continuous (# of word repetitions)	None	The interviews were transcribed by the author and an experienced scribe. These transcriptions formed the material to allow for constant comparatives ‘‘qualitative analysing’’; thematic codes and categories were identiﬁed in the chiropractor’s narratives after systematically evaluating and interpreting text using MAXQDA (10), a qualitative data analysis soft- ware package. The transcribed data wer…		None	None	None	None	Chiropractors believed that research was an integral part of the future of the chiropractic profession and that it was important that research continues to develop in order to add credibility to the profession. However, when asked whether research was relevant to their practice, three stated ‘‘no relevance at all’’, two thought research was ‘‘somewhat relevant’’, while the remaining two chiroprac…	The three main issues held by the group were: research not speciﬁc enough in representing clinical experiences; research more justiﬁcation driven rather than experimentally driven; research becoming disproportional and over-exaggerated in clinical decisions with less emphasis on clinical experience. There were six identiﬁed themes: 1. Research adds credibility 2. Research lacks inﬂuence 3. Justiﬁ…	None	N/A	None	N/A	N/A		This study does not show that the 7 chiropractors to be anymore disadvantaged to certain other healthcare professionals in educational skills when considering EBP. Nor does it show that these chiropractors are, in theory, less willing to adopt an EBP than other healthcare professions. They are similar to their counterparts in terms of not bearing this out on occasions.	The sample is not enough to come-up with effecitive implications.	7 chiropractors are not representative of the larger chiropractic profession	A larger study group would be required for greater representation.	Not mentioned	Whether 7 Chiros are biased or not, the authors presented important recommendations: 1. increased awareness of what EBP practice stands for in relation to life-long learning. 2. The interpretation of what constitutes EBP needs to be focal point for the development of EBP within the chiropractic healthcare profession. 3. Improving communications between ﬁeld practitioners and researchers in order …
	Suter [39]	Suter E1, Vanderheyden LC, Trojan LS, Verhoef MJ, Armitage GD.	1Health Systems & Workforce Research Unit, Calgary Health Region, Calgary, Alberta, Canada.	2006	How important is research-based practice to chiropractors and massage therapists?	JMPT	AB, Canada	Clinical	To measure the perceptions of research, frequency of use of research findings in practice, and the level of research skills of chiropractors and massage therapists in Canada. Predictors of application of research findings in clinical practice were also explored.	Do chiropractors or massage therapists consistently apply research in practice and why		Mailed questionnaire developed for this project on research beliefs	Registered DC and massage therapists (members of the College of Chiropractors of Alberta and the Massage Therapist Association of Alberta)	DC Survey packages with new questionnaire were sent to the administrative office of the respective organizations, which distributed the surveys to their registered members.	Most of the DC surveyed were male (77.8%), whereas massage therapists were predominantly female (87.1%). Massage therapists tended to be slightly younger . Most respondents were practitioners (91.8%) and few were students (3.2%), administrators (0.6%), or educators (2.2%). Most members of both professional groups were active as practitioners for less than 10 years	483 (DC=323)	483	483	N/A	Questionnaire measured perceived importance of research, level of research literacy and determinants of applying research findings in practice.	Author-developed tool	Comparison of DC and massage therapists	Perceived importance of research, level of research literacy and determinants of applying research findings in practice	N/A	Dichotomous. 21 questions, including a brief demographic section using either a 4-point Likert scale or check boxes.	None	Descriptive statistics (mean values, frequency distributions, and confidence intervals). Resampling with replacement (bootstrapping), is a nonparametric tool used to account for the relatively small sample size and potentially biased responses. Logistic regression analysis was used to explore what variables, if any, predict research-based practice.		Most of the DC surveyed were male (77.8%), whereas massage therapists were predominantly female (87.1%). Massage therapists tended to be slightly younger . Most respondents were practitioners (91.8%) and few were students (3.2%), administrators (0.6%), or educators (2.2%). Most members of both professional groups were active as practitioners for less than 10 years	N/A	30.6% of DC stated that they always apply research findings in practice as compared to 13.3% of massage therapists. Overall, DC accessed information sources more often compared to massage therapists. Although almost 80% of the respondents strongly agreed with the statement that research adds credibility to their practice, only about 25% reported that they apply research in their practice in a con…	Both groups were equally likely to agree or strongly agree with the statements that research adds credibility to their discipline, leads to improved patient care, helps evaluate existing treatments in their discipline, and that clinical practice should be based on research. Both practitioner groups indicated that they access resources for evidence-based information but different resources were us…	Profession was a significant factor for the statement that research education should be a mandatory component of clinical training in their discipline, with a smaller percentage of massage therapists agreeing with that statement. 30.6% of DC stated that they always apply research findings in practice as compared to 13.3% of massage therapists. Differences between DC and massage therapists were al…	N/A	Research training during studies	N/A	N/A	Profession was a significant factor for the statement that research education should be a mandatory component of clinical training in their discipline, with a smaller percentage of massage therapists agreeing with that statement. DC accessed information sources more often compared to massage therapists. More frequent reference to peer reviewed journals (odds ratio, 2.4) and strongly agreeing with…	N/A		In Canada neither DC nor massage therapists consistently apply research in practice, which may result from a lack of research education and research skills. The differences between the 2 professional groups may be attributed to the DC profession’s relatively more research-focused professional training.	Strategies to encourage greater research uptake and evidence-based behavior by practitioners include professional association incentives, such as education credits or practitioner cooperatives that would provide time and support for research.	Low response rate may have biased findings. If we assume that nonresponders have a less favorable perception of research, it may be argued that their practice is likely less evidence-based and that they may have less developed research skills due to a lack of interest compared to the survey responders.	Future research could focus on perceptions and actual use of research by complementary/alternative practitioners in relation to educational requirements, as well as identifying how research participation could be facilitated for these groups.	N/A	N/A
	Roecker [40]	Roecker CB1*, Long CR2 , Vining RD2, Lawrence DJ1	1 Palmer College of Chiropractic, 1000 Brady Street, Davenport, IA 52803, USA. 2 Palmer Center for Chiropractic Research, 741 Brady Street, Davenport, IA 52803, USA.	2013	Attitudes toward evidence-based clinical practice among doctors of chiropractic with diplomate level training in orthopedics	Chiropr Man Therap	Davenport, Iowa, USA.	A survey was mailed to DCs with membership in the Academy of Chiropractic Orthopedists (ACO)	The objective of this study was to adapt a previously established EBCP questionnaire for use with DCs, pretest the questionnaire, and administer it to a convenience sample of DCs.	Understanding the attitudes DCs have toward EBCP is an important waypoint for integrating EBCP into clinical practice. As a preliminary step, we surveyed EBCP perceptions in a specialty discipline of DCs.		Online questionnaire was administered by the online survey hosting site SurveyMonkey ™ for the duration of 1 month on EBCP	1. DCs with postgraduate diplomate-level training in non-surgical chiropractic orthopedics (known as orthopedic diplomates) 2. Membership in the Academy of Chiropractic Orthopedists (ACO) who had provided an email contact to the ACO. Informed consent was required for participation and an online informed consent document was provided prior to initiating the online survey.	DC The ACO Executive Board provided the email addresses to the ACO membership directory as of August 1, 2012. All ACO members with an active email address were invited to participate via email on August 1, 2012 and reminder emails were sent to non-responders at 1, 2, and 3 weeks after the initial invitation. Opt-out instructions were provided with each email contact.		Survey invitations were sent to all 309 email addresses	299 of the 325 active ACO members (92%) were available to participate. 148 ACO members opened the link to the online survey.	144 agreed to the informed consent and proceeded to the Chiropractic E-BASE survey.	10 members had previously opted-out from all SurveyMonkey ™surveys. 151 did not open the link to the online survey	A review of the literature demonstrated that the Evidence-Based Practice Attitudes and Utilization Survey (E-BASE) questionnaire was used to to adapt for specific application to DCs. It is valid and successfully used to assess attitudes toward EBCP in a population of non-chiropractic complementary and alternative medicine (CAM) practitioners. E-BASE survey was designed for use with a variety of n…	Chiropractic E-Base	N/A	The questionnaire includes the following outcomes: attitudes , beliefs, sources of information, perceived barriers & factors (personal and organizational), and skills	N/A	Continuous= The counts and percentages of agreeing or diagreeing (# of opinions/ total # of participants) for attitudes , beleifes, source of information, perceived barriers & factors (personal and organizational), and skills	None	Descriptive survey data were summarized in tables using frequency counts and percentages.		At the time of the survey, the ACO had 325 members, of which 309 (95%) had email addresses. but 10 members had previously opted-out from all SurveyMonkey ™ surveys. Therefore, 299 of the 325 active ACO members (92%) were available to participate. Of the 148 ACO members who then opened the link to the online survey, 144 agreed to the informed consent and proceeded to the Chiropractic E-BASE survey…	Where training in EBCP originated, 41% reported that it came from their diplomate education, while 15% reported it came via personal study, and a small percent (3%) noted it came during their chiropractic education. Additionally, 21% reported that applying research evidence to clinical practice was attributable to their diplomate education.		53% reported that over half of their practice was based on clinical research evidence. Over two-thirds of respondents reported engaging in EBCP activities at least once within the past month, including reviewing clinical research (94%), online database searching (73%), and using professional literature to change clinical practice (88%). For sources of information used most frequently to inform cl…	Between 80-89% of the respondents agreed or strongly agreed that EBCP is necessary to chiropractic practice, improves the quality of patient care, assists them in making decisions about patient care, find research useful in their day-to-day practice, reported the prioritization of EBCP within chiropractic as a fundamental component for the future advancement of the profession, and are interested …	More than 80% of respondents perceived that the barriers to implementing EBCP included a lack of clinical evidence in CAM and a lack of time. Issues reported to not act as a barrier to EBCP were lack of resources (65%), lack of interest in EBCP (55%), lack of relevance to chiropractic practice (48%), and lack of colleague support (47%).	Factors reported to be moderately to very useful for facilitating EBCP included access to the internet at work (96%), free online databases at work (70%), online EBCP educational material (89%), critical reviews of research within the chiropractic profession (90%), and the ability to download full-text articles (82%).	N/A	N/A	N/A	N/A		This study is a first step in investigating the perceptions; knowledge and use of EBCP within DCs. Chiropractic orthopedic diplomates perceive EBCP to be important to the practice of chiropractic and fundamental to the advancement of the profession. Access to resources was reported to facilitate the use of EBCP and an emphasis on EBCP continuing education may allow more DCs to become familiar wit…	Not reported	Three important limitations: 1) They were unable to assess the generalizability of their sample to the total population of chiropractic orthopedic diplomates. The sample was a convenience sample of ACO members limited to those with email addresses who did not previously opt-out from SurveyMonkey ™ surveys. 2) The pretesting phase of the Chiropractic E-BASE questionnaire for this project was not a…	Further refinement of the Chiropractic E-BASE questionnaire is needed to investigate whether clinical decision-making is informed by the combination of clinical expertise, patient preference, and best available research evidence.	Research Facilities Improvement Program Grant Number C06 RR15433-01 from the National Center for Research Resources, National Institutes of health. Also, a Graduate Research Assistantship sponsored by the Palmer Center for Chiropractic Research facilitated the conception, analysis, and drafting of this research project.	N/A
	Paskowski [41]	Paskowski I1, Schneider M, Stevans J, Ventura JM, Justice BD.	1Medical Director, Medical Back Pain Program, Jordan Hospital, Plymouth, MA, USA	2011	A hospital-based standardized spine care pathway: report of a multidisciplinary, evidence-based process	JMPT	Plymouth, Mass, USA	Health care facility	The purpose of this descriptive report is to describe the internal and external development of a multidisciplinary, evidence-based, quality management program designed to standardize an LBP clinical care pathway in a community-based hospital.	To address a challenge in practice variation and to improve the value of the health care services. This practice variation is due to large geographic variation existed in the way that health care services were delivered not only around the nation but also within their own local community and even within their own institution. Importantly, this decision was not limited solely to the treatment of L…		Descr Descriptive observational study (clinical case series of consecutive LBP patients)	LBP patients	DC Clinical case series of 518 consecutive patients with LBP over 6 months who visit Jordan hospital which serving 12 communities with a combined population of approximately 260000 people	N/A	518 LBP (402 patients were treated by chiropractors)	For tier 1: initial patient management and triage (following NCQA BPRP recommendations=518): Watchful waiting 47 (9%), Medical referral 25 (5%), MRI and diagnostic imaging 36 (7%). For tier 2: primary type of treatment (following 5-category treatment classification= 432): Extension bias 182 (42%), Flexion bias 62 (14%), Manipulation 132 (31%), Core stabilization 30 (7%), Traction 26 (6%)	402 who were treated by chiropractors exclusively (78%, and this is the number was been analyzed), the remaining 30 patients were assigned to core stabilization treated exclusively by physical therapists.	For Tier 1: Did not return; dropouts 14 (3%)	During the tier 1, patients were triaged to identify those who require immediate medical attention due to severe pain, neurologic deficit, or signs of potentially serious medical illness as well as those who may benefit from conservative care. Tier 2 involves a treatment classification algorithm designed to place the patient with LBP into 1 of 5 treatment-based approaches based upon their history…	Numeric pain rating scale and Bournemouth Questionnaire	No comparison	To monitor the clinical progress of the patients, they used: the numeric pain rating scale and Bournemouth Questionnaire at the initial visit, every 2 weeks, and at the discharge visit.	Treatment satisfaction questionnaire at their discharge visit. Basic descriptive statistics on the total number of treatment sessions, the associated costs for each visit, and the total cost of all treatments.	Continuous data: no. of visits per patient case, change in pain (NPRS) score, change in Bournemouth Questionnaire (BMQ) score, cost per case, number of patients with overall excelent satisfaction	They assessed that based on the basic descritive statistics (Look to additional outcomes)	Not mentioned		432 patients (83%) were classified and treated by either doctors of chiropractic (402) and physical therapists (30).	First step was to identify the clinical conditions that showed the widest practice variation and required the most significant amount of time and money, one of them is LBP. Step 2: internal development of clinical care pathways based upon the best evidance and clinical experience. Step 3: they comprehansively trained all hospital staff in the appropriate implementation and execution of these path…	N/A	N/A	N/A	N/A	N/A	N/A	Results for the patients treated by doctors of chiropractic were mean of 5.2 visits, mean cost per case of $302, mean intake pain rating score of 6.2 of 10, and mean discharge score of 1.9 of 10; 95% of patients rated their care as “ excellent. ”	N/A	N/A		By adopting the NCQA BPRP as an SCP, training physicians in this SCP, and using a back pain classification, Jordan Hospital Spine Care demonstrated the quality and value of care rendered to a population of patients. This was accomplished with a relatively low cost and with high patient satisfaction. In addition, They have been successful in a community outreach educational program that has led to…	• An evidence-based, public health approach to a standardized SCP at a health care facility appeared to produce good clinical outcomes, at low cost and use rates, along with high patient satisfaction. • The processes used by this clinic have the potential to be replicated in other parts of the country with similar success by establishing a similar team of clinicians who are willing to consistentl…	1. These are just preliminary results. 2. They did not have a comparison group and therefore cannot rule out natural history (regression to the mean) as a potential confounder to our analysis. 3. They did not perform any long-term follow-up evaluations to track recurrence rates or other “ downstream ” medical costs that might have occurred after patients were released from care at our hospital. 4…	Their plan is to validate these preliminary results by examining the outcomes and total costs associated with patients treated using their standardized clinical pathways compared to those receiving usual care in other settings.	No direct funding source	N/A
	Parkin-Smith [42]	Parkin-Smith GF1, Norman IJ, Briggs E, Angier E, Wood TG, Brantingham JW.	1School of Chiropractic & Sports Science, Murdoch University, Perth, Australia	2012	A Structured Protocol of Evidence-Based Conservative Care Compared With Usual Care for Acute Nonspecific Low Back Pain: A Randomized Clinical Trial	APMR	United Kingdom	Private practice	To compare a protocol of evidence-based conservative care with usual care for acute LBP of less than 6 weeks’ duration.	Comparison of pain (ODI) and patient satisfaction with care		RCT Pragmatic randomised trial comparing protocol of care with usual care	Pts presenting with diagnosis of acute NSLBP, for <6 weeks, not participating in vigorous activities, initial pain score ˃35/100, had not received manual therapy, <60yrs, no spinal, pathologic or psychiatric disorder, no contraindications or spinal surgery, could walk 100m when free of back pain, no tx for spinal pain from other HCP in past 3 months.	DC Convenience sampling through a process of screening and assessment by participating DCs	The patient characteristics and initial scores appeared to be similar at baseline	288	118	102	12 dropped out, 4 excluded	Control group: usual care. Usual care was a combination of treatments in which the frequency of use and timing of delivery were chosen at the discretion of the DC Experimental group: structured protocol of evidence-based conservative care. The structured protocol of care comprised a package of treatments supported by the best available research evidence, which was found acceptable to an advisory …		Participants in both intervention groups could receive up to 7 treatments over a 4-week treatment period.	Back pain	Patient satisfaction with care	Back pain: data dichotomized (improved/not improved). Satisfaction: Each item is rated on a 5-category response scale from 1 (strongly agree) to 5 (strongly disagree). The categorical data collected in (or with) the PSQ were converted to continuous data, in the form of a proportion (%) for analysis.	None	Intention-to-treat analysis was performed. ANCOVA: weighted analysis of covariance. Estimated differences in between-group means were explored to identify any clinically meaningful change as a result of the interventions. The frequency of dichotomized back pain data was represented as a ratio (in percent) of cases. Number needed to treat (NNT) was calculated to provide insight into the number of …		The patient characteristics and initial scores appeared to be similar at baseline	Dutch physiotherapy guidelines for LBP, 2003 Diagnosis and treatment of low back pain: a joint clinical practice guideline from the American College of Physicians and the American Pain Society. 2007 Acute low back problems in adults. Clinical practice guideline No. 14. AHCPR 1994 LBP Evidence Review. 1999. Philadelphia Panel evidence-based clinical practice guidelines on selected rehabilitation i…	Usual care was as effective as care supported by best research evidence and pts were equally satisfied with both. EBP didn't show difference in outcomes but may have generated results more rapidly than usual care and with fewer treatments.	N/A	N/A	N/A	N/A	N/A	N/A	Results suggest the experimental group was better than the control group in terms of pain, but not disability, but overall outcome was equivocal. Statistically significant differences between the 2 groups for both disability and pain measures at the midpoint of the treatment period. Satisfaction with care was equally high in both groups.	N/A		Overall, the 2 treatment groups were similar based on primary or secondary outcome measure scores for the full treatment period. There were statistically significant and clinically meaningful differences in both disability and pain scores at week 2 (midpoint) with 4 treatments, suggesting that the protocol of care had a more rapid effect than usual care.	The results of this study offer guidance to MP, who regularly use manual and manipulative therapy for acute LBP, that an evidence-based, structured protocol of care may yield comparable results to usual care in a shorter period with less treatment.	Trial does not permit conclusions to be drawn regarding the effectiveness of specific treatments. It did not include a placebo or no-treatment group. MCID value was set too high and the reasons for patient dropout were not collected.	Future studies with sample sizes of 120 per group and the reasons for patient dropout should be studied.	N/A	No commercial party having a direct financial interest in the results of the research supporting this article has or will confer a benefit on the authors or on any organization with which the authors are associated.
	Lothe [43]	Lothe, LR. DC, MSc, Bolton, JE. PhD	Lise Lothe is with Oslo University Hospital and the University of Stavanger. Jennifer Bolton is a professor at the Anglo-European College of Chiropractic.	2013	Increasing research capacity in the chiropractic profession: A case study and evaluation of an innovative research program in Norway	Journal of Chiropractic Education	Norway	Academic (university)	Prepare clinicians to identify areas for research inquiry and plan a research investigation relevant to area of practice. To enhance the level of research competency DC profession. Develop reading skills. Increase number of PhDs in DC	If research skills can be revisited through Continuing Professional Development programs as part of evidence-based lifelong learning		Post-W Questionnaire handed out after graduate MR training course on understanding of EBP, research methods etc	DC with a degree from an institution accredited by the European Council on Chiropractic Education or another member agent of the Councils on Chiropractic Education International who signed up for the Musculoskeletal Research program at AECC as students or non-students. A minimum 85% attendance was required. : DC wanting to learn how to systematically tackle issues pertaining clinical research and…	DC Recruitment of participants in MR course. The target groups were DC who wanted to learn more about how to systematically tackle issues pertaining to clinical research and evidence-based practice, and clinicians who were interested in conducting a PhD study in the future or who were in the process of deciding whether a research career was appropriate	Norwegians students, Norwegian DCs enrolled either as student or non student (10 female, 16 male)	26	28	16 students 10 non-students	1 drop-out after the first week and 1 visiting AECC for one weekend	Musculoskeletal Research program designed to help students produce a protocol for a viable research project. 7 weekend lectures, workshops and home assignments. (94 hours) including a 2500 word critical lit review and 2500 word case report, mini-symposium participation (evaluator and presenter).	Survey at end of year using questions from Education Question Bank certified and created by Survey Monkey	N/A	Understanding of research methods, EBP, statistics and ethics, research topics, research services, and funding opportunities. To produce a protocol for a viable research project that could be used as documentation in the search for supervisors and collaborators and to seek funding for PhD	Satisfaction with programme, and to promote students to continue into PhD.	Dichotomous (6-point scale, number of participants)	None	Qualitative analysis of responses		N/Ap	University library (e-library) E-learning platform teaching methods tutors	N/A	N/A	We need more research, but also because it will help us to get a Norwegian chiropractic education. A majority rated ‘‘Obtaining research clinic qualification’’ as very or extremely important and equally asimportant as obtaining PhD ECTS points for the program. Gaining a better understanding of the research process outweighed the importance of academic or professional qualifications. Even though c…	The program helped to get the practical training in using knowledge gained during lectures and reading. The program helps in writing a protocol. Mini-symposium helped as an experience to judge other protocols. The participants that made use of the support services found having a mentor very important	Accessibility to articles is a barrier, but access is an enabler. Primary obstacles are lack of appropriate mentorship to cultivate interest in research and a financial disincentive to become a clinician-scientist.	N/A	1895 CPD hours were obtained by the group with a median of 77 CPD points. 16 students passed the first assignment 12 students submited the 2nd assignment 2 registered for PhD	N/A	Short term follow-up: Although few students continued working on their project, 8 still want to pursue a PhD in the future. However, the training of clinicians in valid data collection can be done with less resource expenditure.		Program failed to prepare the students to produce a PhD protocol. Fewer and more dedicated participants will give a better student-to-tutor ratio. Lack of appropriate mentorship to cultivate interest in research and a financial disincentive to become a clinician-scientist. There was an obvious difference in topic mastery between the recently graduated participants and those that had been in clini…	This pilot project raised awareness of research amongst the participants and gave them the tools to use and implement research in clinical practice. In addition it introduced the participants to research methods and gave them the tools and resources to embark on future research	The inclusion of chiropractors who initially were not interested in a research career may have affected the outcome.	Access to supervision from experienced researchers. Weekly meetings may drive the writing process more efficiently. Program organizer ensures that the mentors are properly instructed in their role. Using more of the chiropractic literature as examples during lectures with even more emphasis on student interaction during lectures	European Chiropractors Union, Norwegian Chiropractors Association and University of Stavanger.	N/A
	Ammendolia [44]	Ammendolia C. DC, PhD, Taylor JAM. DC, Pennick V. RN, MHSc, Côté P. DC, PhD, Hogg-Johnson S. PhD, Bombardie C. MD	1Clinical Epidemiologist, Rehabilitation Solutions, University Health Network, Toronto, Ontario, Canada.	2008	Adherence to radiography guidelines for low back pain: A survey of chiropractic schools worldwide	J manipulative and physio therapeutics	Worldwide (USA, Canada, Europe, Pacific region, South Africa, Brazil)	Accredited chiropractic schools	Survey of instruction provided at chiropractic schools worldwide on the use of spine radiography and comparison of instruction with evidence-based guidelines for low back pain.	What role do chiropractic schools play in the debate about the use of radiography in the light of EBP guidelines		Online questionnaire on adherence of chiro schools to guidelines	All accredited chiropractic schools of the Association of Chiropractic Colleges	Sch E-mailed introductory letters to the individual in charge of the radiology or imaging department for each school	USA (17), Canada (2), Europe (6), Pacific (4), Africa (1), South America (1), Unidentified location (1). Of the 32 respondents, 88% indicated that they were the chair, director, coordinator, professor, or instructor of the radiology program. 81% respondents indicated that they were radiologists. Mean age 43.4 years, 32.2% female. During undergraduate training, a median of 300 hours of radiology/i…	33	32	32	0	Multiple-choice and short-answer questions, and statements followed by response options using a 6-point Likert scale. The Likert scale offered the response options of strongly agree, agree, unsure, disagree, strongly disagree, and refuse to answer. Follow-up reminder letters were e-mailed every 2 weeks for 6 weeks, using the Dillman approach for Internet surveys. Respondants asked questions perta…	Author-developed tool	N/A	Adherence to guidelines	N/A	Continuous: Adherence, frequencies, and distributions of responses	None	Descriptive statistics were used to assess frequencies and distributions of responses. Chiropractic schools were grouped into 3 regions: North America, Europe, and Pacific Africa/South America. Adherence was measured by calculating the proportion of responses that were consistent with guideline recommendations.		Number of participants using guidelines: 1. AHCPR guidelines (1) 2. American Chiropractic Association clinical guidelines (6) 3. British Chiropractic Association guidelines (2) 4. Deyo guidelines (6) 5. Simmons guidelines (1) 6. United Kingdom national guidelines (2) 7. Combination of above (4) 8. Other but did not specify (1) 9. Other guidelines (see below) (4) 10. Selected none of the above gui…	Recommendations from the Agency for Health Care Policy and Research (AHCPR) 1. Routine radiography is not recommended. 2. Radiography is only recommended in the presence of red flags suggestive of underlying serious disease. 3. In the presence of red flags, standard lumbar spine views should be used without oblique views.	4 respondents indicated that they did not use any of the guidelines listed, neither did they indicate if they used any other guidelines. There was a mixed response to the statement “ there is a role for the use of radiography in the evaluation of patients with acute low back pain, even in the absence of red flags for serious disease. ” Fourteen (44%) respondents were consistent with guideline rec…	84% respondents indicated that their school used clinical practice guidelines when instructing students on how to assess the need for radiography for LBP. Consistent with the guidelines, most respondents (78%)disagreed or strongly disagreed that they recommended routine radiography before spinal manipulation; and 77% of respondents disagreed or strongly disagreed that they instructed students to …	N/A	A quarter of the respondents indicated that they instructed students to consider radiography to provide assurance for patients who express high anxiety about their back pain. Other reasons associated with overutilization include owning radiographic facilities, financial gain, and habit.	US schools used the Amercian Chiropractic Association guidelines which only give general statements of radiography use and are of limited value in evidence-based clinical decision making. 53% of respondents suggested that practice management seminars attended by chiropractors are a significant factor in overutilization.	N/A	66% European schools demonstrated the highest adherence to the guidelines on the use of radiography in the evaluation of patients with LBP, even in the absence of red flags for serious disease, and 83-100% of European schools adhered to recommendations for routine radiography before spinal manipulation, assessment of spinal misalignments, use of oblique views, and full spine radiography for asses…	N/A	N/A		Instruction at most chiropractic schools for the use of routine radiography, full spine radiography, and oblique views appears to adhere to evidence-based guidelines for LBP • There is moderate discordance among chiropractic schools for the use of radiography in LBP • Less than half the schools concurred with the guidelines' recommendation to limit the role of radiography to patients who presente…	The disparity between instruction and existing evidence for the use of radiography in LBP has potential implications for the overutilization of radiography among chiropractors worldwide.	Lack of verification of responses to survey questions. We are unsure whether what respondents' say they instruct accurately reflects what is taught at the schools. We are also uncertain that what is taught in radiology classes is practiced and reinforced by clinical faculty in other departments and in the schools' health centers.	More prospective studies are needed to evaluate the radiography recommendations that students are actually receiving at chiropractic schools. Investigation on how to improve the uptake and instruction of evidence-based radiography guidelines at chiropractic schools is also needed.	This study was supported by the Ontario Ministry of Health and Long Term Care through the Special Chiropractic Research Fund. The principal investigator's training was supported by a Canadian Institute for Health Research Fellowship Award in partnership with the Canadian Memorial Chiropractic College and the Canadian Chiropractic Research Foundation.	N/A
	Walker [45]	Walker, BF1 French SD2,3*, Page, MJ2 O’Connor, DA2 , McKenzie, JE2 Beringer, K2 Murphy, K2 Keating, JL4 , Michie,S5 , Francis JF6 Green, SE2	1 School of Chiropractic and Sports Science, Murdoch University, Murdoch, 6150, Western Australia. 2 School of Public Health and Preventive Medicine, Monash University, Level 6, The Alfred Centre, 99 Commercial Road, Melbourne, Victoria 3004, Australia. 3 Primary Care Research Unit, University of Melbourne, 200 Berkeley St, Carlton, Victoria, 3010, Australia. 4 Department of Physiotherapy, School…	2011	Management of people with acute low-back pain: a survey of Australian chiropractors	Chiropractic and Manual Therapies	Australia	Private practice	Determine how chiropractors intend to support and manage people with acute LBP and if this management is in accordance with two recommendations from an Australian evidence-based acute LBP guideline identify factors (e.g. knowledge) that were predictive of intention to perform a particular behaviour then develop ALIGN implementation strategy.	Minimising the use of plain x-ray and encouraging the patient to stay active		Mailed Cross sectional mailed questionnaire with vignettes	Australian Chiro from three states: Victoria, South Australia, and Western Australia. Members of the Chiropractic Registration Boards	DC Randomly sampled (The entire sample frame of 1760 was obtained from the Chiropractic Registration Boards). Victoria, South Australia, and Western Australia were, respectively, 553, 165, and 162. The Modified Total Design Method (usually includes the use of a return mail card to signify that the respondent has opted-in to the study) was used for chiropractor recruitment.	Age=41 (12). Male chiropractors made up 66% of respondents, 75% practised in an urban location and yrs in practice= 15 (11).	880 chiropractors approached, 137 were deemed ineligible (Eligible chiros= 743)	completed questionnaires from 274 chiropractors (response rate of 37%)	N/A	N/A	Mailed questionnaire consisted of 5 patient vignettes designed to represent people who would typically present to chiropractors with acute LBP. 4 vignettes represented people who, according to the guideline, would not require a plain lumbar x-ray, and one vignette represented a person with a suspected vertebral fracture. Respondents were asked, for each vignette, to indicate which investigation(s…	Five patient vignettes were adapted from another study in a general medical practice setting: IMPLEMENT (Mackenzie)	No comparison	X-ray usage, Giving advice to stay active. intention to perform a particular behaviour, measured on a7-point Likert scale, between dichotomised factors (assuming an equal distribution of participants in each dichotomy), with 90% power	N/A	dichotomous: Giving advice to stay active. Continous: X-ray usage, prescribed intervention	None	Descriptive statistics . % of chiropractic respondents indicating which investigation(s) and which intervention(s) they would undertake for each vignette. Confidence intervals were calculated adjusting for the stratification variable. Exact binomial confidence intervals were calculated when the normal approximation was not valid. Confidence intervals calculated for the percentage of respondents i…		N/A	two recommendations from an Australian evidence-based acute LBP guideline and other study in Victoria that evaluated a media campaign for MDP, and NEXUS. These chiropractors had previously been interviewed about LBP management in a separate phase of the ALIGN study . The two recommendations were directed at minimising the use of plain x-ray and encouraging the patient to stay active.	Assessing adeherence of Chiros to Australian evidence-based acute LBP guideline.	N/A	Across the four vignettes where an x-ray was not indicated according to the guideline, 68% (95% CI: 64%, 71%) of chiropractors responded that they would order or take an x-ray, and 51% (95% CI: 47%, 56%) indicated they would give advice to stay active. For the vignette where a fracture was suspected, 95% (95% CI: 91%, 97%) of chiropractors would order an x-ray (Table 2). In addition, across all f…	N/A	N/A	N/A	The intention of chiropractors surveyed in this study shows low adherence to two recommendations. X-Ray guideline adherence: 32% 25% would take full-spine xrays even though it is not indicated by guideline 35% would perform SMT on patient with likely fracture. Over half responded they would advise patient to stay active, 60% gave exercises	N/A	N/A		Quality of care for these patients could be improved through effective implementation of evidence-based guidelines. Conclusions, in this study with regards to the limitations are based on a measure of proxy behaviour rather than real behaviour.	Implications for patients ’ safety and health resource use. First, a full spine x-ray will expose the patient to needless ionising radiation, and manipulation of a spinal fracture may worsen the fracture with potentially serious consequences. Second, the findings have implications for third party payments for these extensive and expensive diagnostic imaging.	Response rate was low (37%), could increased potential for selection bias. It may be speculated that those who responded were more likely to comply with the guideline, in which case we have calculated underestimates of guideline compliance (Underestimate). It also may be speculated that those who responded were less likely to comply with the guideline (Overestimate). not able to generalise to the…	Further research to find cost-effective methods to increase implementation is warranted. More research is needed to establish the extent to which proxy measures of behaviour can predict actual behaviour.	Australian National Health and Medical Research Council (NHMRC) Project Grant (436767). SDF and DOC are supported by NHMRC Fellowships.	N/A
	Kvammen [46]	Kvammen OC1*, Leboeuf-Yde C2	1Private practice, Fokus Helse og Trening, Aagaards pl. 5, Sandefjord 3211,Norway.2Research Department, Spine Centre of Southern Denmark, HospitalLillebaelt Middelfart, Institute of Regional Health Research, University ofSouthern Denmark, Odense, Denmark	2014	The chiropractic profession in Norway 2011	C&MT	Norway	Clinical	To describe major characteristics of the chiropractic profession in Norway.	Practice patterns, self-reported guideline compliance, interest in research		Mailed questionnaire	All registered chiropractors in Norway in 2011	Mailed questionnaire	More than two-thirds of the chiropractors in Norway had been in practice for under a decade. Only one in four chiropractors worked in solo practice and the majority shared premises with at least one colleague, typically at least one physiotherapist and one additional health practitioner. (As there is no academic graduate program in Norway, all chiropractors have been trained outside of Norway, in…	61% (Survey 1, N = 320) and 71% (Survey 2, N = 217)	530	n=320 (survey 1) n=217 (survey 2)	210 (survey 1) 313 (survey 2)	Mailed survey seeking information about chiropractic practice	Survey designed for this study	N/A	Describe major characteristics of the chiropractic profession in Norway.	N/A	Results have been reported as tables and as approximate percentages	None	Results have been reported as tables and as approximate percentages		More than two-thirds of the chiropractors in Norway had been in practice for under a decade. Only one in four chiropractors worked in solo practice and the majority shared premises with at least one colleague, typically at least one physiotherapist and one additional health practitioner.	N/A		Only one in five clinics possessed radiologic equipment and one in ten had access to diagnostic ultrasound equipment. The majority of the chiropractors reported to apply mainly similar treatment modalities. More than 90% reported using manipulation techniques on most patients, with soft tissue techniques and exercise modalities being almost as common. Members report being satisfied with their wor…	More than 3/4 of the profession reported that their clinical practice was in accordance with available clinical guidelines and about one third were positive about participating in future clinical research. The profession in Norway seems to follow the modern trends in evidence-based practice by using X-rays more sparingly than previously, adhering to guidelines and being positive about research. M…	N/A	Intra- and inter-professional collaboration is more common than in the past and it is considered desirable. Working in a multidisciplinary setting with other health care professionals. Use of diagnostic ultrasound instead of x-rays.	N/A	N/A	N/A	N/A		The profession in Norway seems to follow the modern trends in evidence-based practice by using X-rays more sparingly than previously, adhering to guidelines and being positive about research. Techniques that are not recommended by the clinical guidelines were not widely used.	Some chiropractors have started using diagnostic ultrasound, which presents no harm (no radiation, no pain) to the patient. Further, it allows for dynamic examinations of muscles and tendons, allowing perhaps for an increased scope of practice. Among Norwegian chiropractors, it was more common to work in multidisciplinary settings, often together with other health care practitioners.	One of the limitations of these two surveys was that no preparatory pilot study was performed. A pilot study may have revealed some weaknesses in the questionnaire allowing for the creation of a more user-friendly survey instrument, which in turn could have resulted in a lower rate of no response in some of the more complex questions. However, the major parts of the two surveys were based on a pr…	Despite the high density of chiropractors in Norway, as compared to other countries, only a few chiropractors reported working part time and none of them were registered as being unemployed. This aspect needs to be closely monitored in the near future as it is anticipated that the number of practitioners will increase considerably in the future.	Funding was provided by ELIB, a chiropractic research foundation. ELIB has not participated in any part of the study nor had any influence on the analysis or reporting of the study.	No reported COI
	Graves [47]	Graves JM. M.P.H., Ph.D., Fulton-Kehoe D. M.P.H., Ph.D., Jarvik JG, M.D., M.P.H., Franklin, JM. M.D., M.P.H.,	Janessa M. Graves, M.P.H., Ph.D., Harborview Injury Prevention andResearch Center, Box359960, 325Ninth Avenue, Seattle, WA 98104-2499; e-mail: janessa@uw.edu. Deborah Fulton-Kehoe, M.P.H., Ph.D., is with the Department of Environmental & Occupa-tional Health Sciences, School of Public Health, University of Washington, Seattle, WA. Jeffrey G.Jarvik, M.D., M.P.H., is with the Departments of Radiolo…	2014	Health Care Utilization and Costs Associated with Adherence to Clinical Practice Guidelines for Early Magnetic Resonance Imaging among Workers with Acute Occupational Low Back Pain	Health Services Research	USA	Clinical	To estimate health care utilization and costs associated with adherence to clinical practice guidelines for the use of early magnetic resonance imaging (MRI; within the first 6 weeks of injury) for acute occupational low back pain (LBP).	Comparison of health care utilization and costs among workers whose imaging was adherent to guidelines (no early MRI) to workers whose imaging was not adherent to guidelines.		Prospective, population-based cohort study of administrative claims and patient interview data from workers’ compensation claimants (2002–2004). We extracted total disability compensation for time away from work due to the injury from State Fund administrative data.	Washington State Disability Risk Identiﬁcation Study Cohort (D-RISC). Workers aged 18 or over who had a claim with the State Fund for a low back sprain or strain. Workers were ineligible if they were unable to complete the telephone interview in English or Spanish, were hospitalized for the injury in the ﬁrst 30 days, or had fewer than 4 days of missed work due to injury, which is the requirement…	Weekly reviews of D-RISC 2002-2004 to identify participants. They were then contacted by telephone.	Workers (age >18) with workrelated LBP	0	2147	1885	262	Total disability compensation for time away from work due to the injury from State Fund administrative data.	Administrative claims data and multiple healthrelated outcome measures (SF-36 etc.)	Covariate analysis	Adherence to clinical practice guidelines, which state that for individuals with nonspeciﬁc LBP, early MRI is not necessary for patients who do not present with complications, or “red ﬂags”.	1) Health care utilization: (lumbar CT, lumbar radiography, lumbosacral injections, lumbar surgery, chiropractor visits, physical or occupational therapy and outpatient visits. 2) Cost measures: outpatient services, inpatient services, nonmedical costs, and disability compensation. 3) Covariates were ascertained from D-RISC structured telephone interviews, medical chart reviews, and claims data (…	Continuous, multivariable and covariate analysis	We estimated health care costs (outpatient, inpatient, pharmacy, nonmedical, and disability compensation) using a propensity-adjusted generalized linear model (GLM).	Multivariable models with propensity-score covariance adjustment also included covariates that could inﬂuence health care utilization, including pain and function, demographic, work, provider, injury category, and injury characteristics. For binary outcomes assessing any use of health care services (injection, surgical procedures, and imaging), we estimated relative risks (RR) using modiﬁed Poiss…		Workers (age >18) with workrelated LBP	American College of Occupational and Environmental Medicine 2007; Chou et al. 2007	Of 1,770 workers, 336 (19.0 percent) were classiﬁed as nonadherent to guidelines. Outpatient and physical/occupational therapy utilization was 52–54 percent higher for workers whose imaging was not adherent to guidelines compared to workers with guideline-adherent imaging; utilization of chiropractic care was signiﬁcantly lower (18 percent).	Workers whose imaging experience was not adherent to guidelines reported higher Roland scores, pain intensity, catastrophizing, and fear avoidance scores, poorer mental health status, heavier physical demands at work, and lack of accommodations for their injury at work. A smaller proportion of workers whose imaging was not adherent to guidelines had a chiropractor as their initial medical provide…	N/A	N/A	Compared with workers whose imaging was adherent to guidelines, utilization of lumbosacral injections and surgical procedures was nearly twice as high for workers whose imaging was not adherent to guidelines (RR: 1.93 and 2.16, respectively). Workers with imaging that was not adherent to guidelines were less likely to receive a CT (RR: 0.40, 95 percent CI: 0.18–0.92) and had 18 percent fewer chir…	N/A	Outpatient costs averaged $7,583 for workers whose imaging was not adherent to guidelines, compared to $2,807 for workers with imaging adherent to guidelines. Workers whose imaging was not adherent to guide- lines received an average of $10,442 in disability compensation in the year following injury, almost four times more than workers with imaging adherent to guidelines ($2,775).Workers with ima…	N/A	N/A		Nonadherence to guidelines for early MRI was associated with increased likelihood of lumbosacral injections or surgery and higher costs for outpatient, inpatient, and nonmedical services, and disability compensation (but decreased risk of lumbar CT imaging and chiropractic visits).	Contrary to recommendations that advanced imaging, such as MRI, should not take place in the ﬁrst 6 weeks of LBP symptoms, early MRI is a common element of routine care for workers’ compensation claimants with non-speciﬁc, uncomplicated LBP and is associated with signiﬁcant increases in utilization and costs. This cascade of care could be avoided through promotion and adherence to clinical guidel…	Although this study used a large, population-based sample, subjects were restricted to Washington State workers’ compensation claimants with nonsevere injuries that resulted in ≥4 days of compensated lost work time. As such, results may not be generalized beyond a working population with compensable, nontraumatic occupational injuries. Given the observational nature of this study, the possibility…	This study used administrative claims data and we did not have access to imaging test results, so we were unable to evaluate outcomes associated with the injury and cannot make conclusions about the effectiveness of the care received. These are important topics in health care utilization and cost research and should be addressed by future research.	This research was supported by Centers for Disease Control and Prevention (CDC), National Institute for Occupational Safety and Health (NIOSH) grants 1 R0 OH04069 (PI: Franklin) and 1 T42 OH008433 (PI: Seixas), and Agency for Healthcare Research and Quality (AHRQ) grant R01 HS019222-01 (PI: Jarvik). Dr. Graves receives fellowship support from National Institutes of Health (NIH), National Institut…	No beneﬁts in any form have been or will be received from a commercial party related directly or indirectly to the subject of this manuscript. Dr. Jarvik is a cofounder and stockholder of PhysioSonics, and serves as consultant for HealthHelp and GE Healthcare. No disclosures for other authors.
	Carlesso (b) [48]	Carlesso LC1*, MacDermid JC2,3, Gross AR2, Walton DW4 and Santaguida PL5	1Toronto Western Research Institute, University Health Network, 399 BathurstStreet - MP11-328, Toronto, Ontario M5T 2S8, Canada.2School ofRehabilitation Sciences McMaster University, Hamilton, Ontario, Canada.3Clinical Research Lab, Hand and Upper Limb Centre, St. Joseph’s HealthCentre, London, Ontario, Canada.4School of Physical Therapy, WesternUniversity, London, Ontario, Canada.5Department of …	2014	Treatment preferences amongst physical therapists and chiropractors for the management of neck pain: results of an international survey	C&MT	Canada	Clinical (international)	To describe the utilization of interventions in patients with neck pain by clinicians and identify knowledge to practice gaps.	Physical medicine, complementary and alternative medicine utilization amongst 360 clinicians treating patients with neck pain.		Online international cross-sectional survey	Physicians (general practitioners, physiatrists, psychiatrists) physiotherapists, chiropractors, massage therapists, occupational therapists, psychologists and complementary medicine specialists involved in management of neck pain.	February 2012 to March 2013	17 countries with Canada having the largest response (38%). Physical therapists (38%), chiropractors (31%) other (31%). Within PT and DC professions, respondents were male (41-66%) working in private practice (69-95%).	112 (31%)	177773 (approx.)	360 (17 countries)	0	Online survey on physical medicine, complementary and alternative medicine utilization amongst clinicians treating patients with neck pain.	Survey designed for this study	Between group analysis for DC and PT	Online survey on physical medicine, complementary and alternative medicine utilization amongst clinicians treating patients with neck pain.	N/A	Descriptive statistics and frequencies	None	Data quality was assessed by randomly sampling 10% of the dataset to check for errors. Discrepant entries (< 1%) were resolved through this process. Descriptive statistics were used to summarize participants and their responses to each question. Chi-squared analyses were used to test for differences in the frequency of use of various treatment interventions based on profession. Rank order was use…		17 countries with Canada having the largest response (38%). Physical therapists (38%), chiropractors (31%) other (31%). Within PT and DC professions, respondents were male (41-66%) working in private practice (69-95%).	N/A	The higher rates of usage of some interventions were consistent with supporting evidence (e.g. manual therapy). However, there was moderate usage of a number of interventions that have limited support or conflicting evidence (e.g. ergonomics).	Exercise and manual therapies were consistently (98-99%) used by both professions but tests of subgroup differences determined that physical therapists used exercise, orthoses and ‘other’ interventions more, while chiropractors used phototherapeutics more. However, phototherapeutics (65%), Orthoses/supportive devices (57%), mechanical traction (55%) and sonic therapies (54%) were not used by the …	N/A	N/A	N/A	N/A	N/A	Collars and taping are used more often by physical therapists than DC. Examples of ‘other’ interventions used more frequently by physical therapists include pain education, referral to other healthcare professionals, use of McKenzie methods , self-management strategies, breathing/ relaxation strategies and prolotherapy. Significant differences were found in the prescription of some types of exerc…	N/A		This survey indicates that exercise and manual therapy are core treatments provided by chiropractors and physical therapists. Interventions most commonly used by physical therapists and chiropractors for the treatment of people with neck pain (exercise and manual therapy) are those that also have strong evidence for their effectiveness, particularly when combined. It is these two interventions th…	Examining the consistency or lack of it between available evidence and current treatment patterns can influence guideline dissemination as well as other interventions, such as payment reform, to improve the effectiveness of current care for neck pain.	Our survey was cross-sectional and therefore provides a one-time perspective of general treatment trends. Our sample was not proportional and overrepresented Canadian clinicians compared to other countries. It also was largely representative of the chiropractic and physical therapy professions. Our snowball sampling technique was limited by the associations known within our network and likely res…	Future research should address gaps in evidence associated with variable practice patterns and knowledge translation to reduce usage of some interventions that have been shown to be ineffective.	This work was supported by Canadian Institutes of Health Research (CIHR) grant(s) FRN: KRS-102084 and FRN: 114380.	None delared.
	Carlesso (a) [49]	Carlesso LC. a,b,∗, Grossb AR, MacDermid JC. b,c, Walton DMd, Santaguida	aUniversity Health Network, Toronto, ON, CanadabSchool of Rehabilitation Sciences, McMaster University, Hamilton, ON, CanadacCanada Clinical Research Lab, Hand and Upper Limb Centre, St. Joseph’s Health Centre, London, ON, CanadadSchool of Physical Therapy, Western University, London, ON, CanadaeDepartment of Clinical Epidemiology and Biostatistics, McMaster University Evidence-based Practice Cen…	2015	Pharmacological, psychological, and patient education interventions for patients with neck pain: Results of an international survey	JBMR	Canada	Clinical (international)	To describe the utilization of pharmacological, patient education, primary psychological interventions and relaxation therapies in patients with neck pain by clinicians.	Examination of practice patterns and knowledge to practice gaps gaps		Online international cross-sectional survey	Physicians (general practitioners, physiatrists, psychiatrists) physiotherapists, chiropractors, massage therapists, occupational therapists, psychologists and complementary medicine specialists involved in management of neck pain.	October 2011 to February 2013. Snowballing strategy. Survey invitations were distributed via e-mail blast to members, and electronic postings (e.g., e-newsletter, website, Facebook or Twitter pages) by national and international professional groups for chiropractors, manual therapists, massage therapists, physiotherapists, physicians and other healthcare professionals.	PT (39%) DC (35%) MD (6%) Psych (4%) Other (16%) There was a signiﬁcant difference in gender between professions PT 60% female, DC 69% male. Average clinical experience across the two professions was 17 years, and 54% had obtained either a Master’s degree or PhD. The majority (80%) worked in private practice, with reimbursement through private insurance (79%) in a fee for service private payment …	114 (35%)	177773 (approx.)	326 (19 countries)	0	This survey design was focused on acquiring information about interventions. Two additional content areas determined the demographic and caseload information of respondents. This intervention content area was sufﬁciently large to warrant division into the following two separate surveys: 1. Pharmacological, psychologicalinterventions and patient education including self-management strategies. 2. P…	Survey designed for this study	Between group analysis for DC and PT	Utilization of each treatment category: Pharmacological, psychological interventions and patient education including self-management strategies and he impact of various factors (e.g. patient, professional, healthcare system) on decision making regarding the treatment interventions.	Utilization of each treatment category: Physical medicine or complementary and alternative medicine interventions and the impact of various factors (e.g. patient, professional, healthcare system) on decision making regarding the treatment interventions.	Descriptive statistics and frequencies	None	Descriptive statistics were used to summarize participants and their responses to each question. Chi-squared analyses were used to test for differences in the frequency of use of various treatment interventions based on profession. A Bonferroni correction was applied wheremultiple comparisons were made.		PT (39%) DC (35%) MD (6%) Psych (4%) Other (16%) There was a signiﬁcant difference in gender between professions PT 60% female, DC 69% male. Average clinical experience across the two professions was 17 years, and 54% had obtained either a Master’s degree or PhD. The majority (80%) worked in private practice, with reimbursement through private insurance (79%) in a fee for service private payment …	N/A	The practice patterns of our survey respondents indicated variable of use interventions with weak to moderate supporting evidence (muscle relaxants, CBT) as well as those with conﬂicting or no evidence (anti-inﬂammatories, relaxation techniques, patient education). The current focus on patient education is consistent with evidence; although it does not reﬂect evidence about the educational strate…	Results from our survey demonstrate that patient education (one-on-one oral and written format using techniques of demonstration and discussion) and psychological based interventions (relaxation techniques) were most commonly recommended by physical therapists and chiropractors for the treatment of people with neck pain. Use of medication and primary psychological interventions were noted to be m…	N/A	N/A	Patient factors were most endorsed as a mediating factor on delivery of care, followed closely by cost and access to care.	N/A	N/A	Our ﬁndings indicate that physiotherapists’ utilization of patient education and relaxation therapy interventions is signiﬁcantly greater than chiropractors.	N/A		This survey indicates that patient education and relaxation therapies are common treatments provided by chiropractors and physical therapists for patients with neck pain. The practice patterns of our survey respondents indicated variable of use interventions with weak to moderate supporting evidence (muscle relaxants, CBT) as well as those with conﬂicting or no evidence (anti-inﬂammatories, relax…	Future trials have the potential to make important contributions to the evidence base, thus inﬂuencing practice patterns. It may also suggest there is a need for research to ﬁll gaps in evidence that is associated with variable practice patterns and knowledge translation to reduce the usage of some interventions that have been shown to be ineffective. Once the evidence base has expanded, it will …	The survey was cross-sectional and can only provide a snapshot of practitioner utilization. Our sample over-represented Canadian clinicians compared to other countries and was largely representative of the chiropractic and physiotherapy professions, limiting the generalizability of the results. Thirdly, this survey was descriptive and to our knowledge the ﬁrst to look at practice patterns regardi…	Future research should address gaps associated with variable practice patterns and knowledge translation to reduce usage of interventions shown to be ineffective.	Lisa Carlesso is supported by a Canadian Health Research Institute Fellowship ICON (International Collaboration on Neck). This work was supported by Canadian Institutes of Health Research (CIHR) grant(s) FRN: KRS-102084.	None delared.
	Ferrari [50]	Ferrari R, Russell AS.	1Department of Medicine, University of Alberta, Edmonton, Alberta, Canada	2004	Survey of General Practitioner, Family Physician, and Chiropractor’s Beliefs Regarding the Management of Acute Whiplash Patients	Spine	AB, Canada	Clinical	To survey the whiplash management beliefs for practicing general practitioners, family physicians, and chiropractors.	Are practitioner beliefs consistent with the current evidence regarding the most helpful approaches to acute whiplash		Mailed questionnaire survey on management beliefs on whiplash	All general practitioners/family physicians and chiropractors registered with the local licensing authority and practicing within the area of Edmonton, Alberta, Canada. Excluded were those practitioners who were retired, not currently in practice for other reasons, or who had limited their practice to areas that meant they were not actively treating adult patients with whiplash injury (e.g., limi…	MD/DC Questionnaires were faxed with an explanatory letter. Using the local physician list provided by their college, we were at least able to note the gender and years since completion of primary training for nonresponders as one way to assess for response bias.	Chiropractors were in practice for fewer years than physicians and had a higher male-to-female ratio than did the physician group.	606 (MD=483, DC=123)	550(MD=462, DC=88)	550	0	Questionnaire with 24 items designed to assess management beliefs regarding acute whiplash (diagnosis, prognosis, treatment, e.g. exercise therapy, radiography, rest, return to work)	Author-developed tool using Bombardier and Maetzel and Buchbinder et al	Comparison of whiplash management beliefs for practicing general practitioners, family physicians, and chiropractors.	Management beliefs regarding acute whiplash (diagnosis, prognosis & treatment)	N/A	Dichotomous 5-point Likert scale "strongly disagree-strongly agree" with diagnosis, prognosis & treatment	None	Analysis with SPSS parametric ( 2) and nonparametric (Spearman’s rank correlations) statistics where appropriate. Spearman’s rank correlations were also made with a two-tailed alpha set at 0.05. We conducted cross-tabulations with 2 analysis with Pearson correction for item response associations with the dependent variables of gender, primary training, additional training, and years in practice. …		Chiropractors were in practice for fewer years than physicians and had a higher male-to-female ratio than did the physician group.	Quebec Task Force on Whiplash- Associated Disorders 1995	Chiropractors are more likely than physicians to order a radiograph “because patients expect them to.” Physicians were more likely to agree that therapeutic interventions have little impact on outcomes	Chiropractors are more likely to agree that radiograph findings of disc degeneration are of relevance to management and prognosis. Physicians were more likely to agree that therapeutic interventions have little impact on outcomes and that there is nothing physically wrong with many patients with chronic whiplash, and more likely to have negative feelings about treating people who have whiplash. P…	The majority (70% and 80% of chiropractors and physicians, respectively) agreed that guidelines would be helpful into the management of acute whiplash.	N/A	N/A	N/A	N/A	Chiropractors are more likely to agree that radiograph findings of disc degeneration are of relevance to management and prognosis. Physicians were more likely to agree that therapeutic interventions have little impact on outcomes and that there is nothing physically wrong with many patients with chronic whiplash, and more likely to have negative feelings about treating people who have whiplash. P…	N/A		Physicians and chiropractors generally hold beliefs that are consistent with the current evidence regarding the most helpful approaches to acute whiplash, although chiropractors were more likely to be supportive of passive therapy methods.	Our study suggests that most practitioners agree with the approach that encourages activity and avoidance of excessive rest in whiplash patients. Yet, transmitting and acting on these beliefs do not seem to be occurring at the frequency implied by these results. Thus, chronic whiplash-associated disorder is common; and prolonged, medically sanctioned time off work associated with this disorder is…	We did not validate, through a series of interviews, how accurately the responses to this questionnaire reflect the treatment philosophies of practitioners that would be obtained by interviews.	N/A	Supported in part by the Arthritis Society. Foundation funds were received in support of this work.	No benefits in any form have been or will be received from a commercial party related directly or indirectly to the subject of this manuscript.
	Runciman [51]	Runciman, WB. MB BCh, FANZCA, PhD1,2 Hunt TD, BAppSc(Nursing)1 Hannaford NA. DipAppSc(Nursing), MPH1,2 Hibbert JD. BAppSc(Physio), GradDipComp3 Westbrook JA. PhD, GradDipAppEpid, MHA3 Enrico W Coiera, MB BS, PhD, FACMI3 Richard O Day, MD, FRACP, MB BS4 Hindmarsh DM. MScAgr, MBiostats3 McGlynn EA. PhD5 Braithwaite J. PhD, MBA, FCHSM,2,3	1 University of South Australia, Adelaide, SA. 2 Australian Patient Safety Foundation, Adelaide, SA. 3 Australian Institute of Health Innovation, University of New South Wales, Sydney, NSW. 4 St Vincent’s Clinical School and School of Medical Sciences, University of New South Wales, Sydney, NSW. 5 Kaiser Permanente, Pasadena, Calif, USA.	2012	CareTrack: assessing the appropriateness of health care delivery in Australia	Med J Aust	South Australia and New South Wales, Australia	Computer-assisted telephone interviews (Residential landline telephone numbers were randomly chosen from the online White Pages) and retrospective review of the medical records (from the federal Minister for Health), certain hospitals and health care facilities.	To determine the percentage of health care encounters at which a sample of adult Australians received appropriate care (ie, care in line with evidence-based or consensus-based guidelines)	Without estimates of “appropriate care”(defined here as care in line with evidence-based or consensus-based guidelines), we will be unable to create sustainable systems that have “the capacity to measure, monitor and act on health care performance data”.		Tel Computer-assisted telephone interviews and retrospective review of the medical records (for 2009–2010) of a sample of at least 1000 Australian adults to measure compliance with 522 expert consensus indicators representing appropriate care for 22 common conditions.	Selection of conditions: They selected 22 conditions that include several of the most common in Australia, according to estimates of the burden of disease. Development and ratification of indicators: Indicators for the 22 conditions were developed, modified or updated from the US study and other sources of indicators and guidelines. The 22 conditions were grouped into 11 specialty areas, and expe…	AHP CareTrack study methods have been published in another article. Methods were based on the US study but differed in three main ways: 1. Rather than convening expert panels, they recruited individual clinical experts to develop their clinical indicators. 2. They recruited participants from rural and remote areas, in addition to metropolitan areas. 3. They conducted onsite medical record review …	The sample was designed to be representative of the socioeconomic characteristics and location of the Australian population. For participants: First interview: Metropolitan: 71%, Regional: 27%, Remote: 3%. For Final sample: First interview: Metropolitan: 71%, Regional: 26%, Remote: 3%. For Australia: Metropolitan: 68%, Regional: 29%, Remote:2%.	Who asked to participate: For expert: 319. For participants: 15 292. For HCP: 511	Who responded: For expert: 45 (14%). For participants: 7649 agreed to participate, and 3567 consented, from them 2638 were eligible.. For HCP: 225 (44%)	Who responded: For expert: 45 (14%). For participants: 1154.. For HCP: 225 (44%)	For participants: Not interested in participating: 7643. Consent form not returned: 4082. Participant withdrew or could not be contacted: 75. Participant had no relevant condition or hospital visit: 854. Health care provider or facility refused access to medical record of consenting participant: 1484 .	Review of the medical records: Authors developed a web-based tool for onsite encrypted data collection. Registered nurses were employed as surveyors and underwent 3 days of training. Agreement between the trainer and surveyors was encompassing all conditions (K= 0.70; 95% CI, 0.68–0.72). They developed a surveyor manual that included instructions, condition-specific definitions, inclusion and exc…	Author-developed tool	N/A	Percentage of health care encounters at which the sample received appropriate care.	N/A	Compliance= continuous	None	Compliance was measured as the percentage of eligible encounters at which the indicator question was answered “yes”. Condition-level and overall results : by combining indicator-level data. Modified Clopper–Pearson (exact) 95% confidence intervals were calculated using PROC SURVEYFREQ in SAS version 9.3 for Windows. Taylor series linearisation to estimate the variance; this takes into account the…		Mean age of 63 years (range, 19–96 years); 669 (58%) were female. The average number of conditions per participant was 2.9 (range, 1–11). participants nominated an average of 2 HCPs (range, 1–7). mean # of HCP records accessed by surveyors was 1.3 per participant (range, 1–4). Surveyors assessed a total of 270 052 encounters; of these, 234 479 were deemed ineligible through software filtering (84…	N/A	N/A	N/A	N/A	N/A	N/A	N/A	Overall, Australians in this sample received appropriate care at 57% (95% CI, 54%–60%) of 35 573 eligible encounters. With weighting, the percentage of appropriate care ranged from 54% to 57% . For 39 HCPs with more than 300 eligible encounters each, compliance ranged from 32% to 86%. Compliance with indicators of appropriate care at condition level ranged from 13% (95% CI, 1%–43%) for alcohol de…	N/A	N/A		Although there were pockets of excellence and some aspects of care were well managed across health care providers, the consistent delivery of appropriate are needs improvement, and gaps in care should be addressed. There is a need for national agreement on clinical standards and better structuring of medical records to facilitate the delivery of more appropriate care.	The use of a population-based rather than a convenience design is a strength that lies in the ability to provide robust estimates across a range of HCPs. The implications of of using process measures as indicators were cited by the US study: "they represent the activities that clinicians control most directly …they do not generally require risk adjustment [and] they are consistent with the struct…	The weakness is that there was a high attrition rate. This survey used a landline-based telephone survey, thus excluding people with only mobile phones. The possible omission of people with poor English skills may limit the generalisability of our results, but does not negate them for the general population. ecruitment of HCPs introduced further sources of potential bias. It was limited by partic…	N/A	National Health and Medical Research Council program grant (no. 568612). Competing interests: No relevant disclosures.	Ethics approval was obtained from all relevant bodies and sites. The identities of all patients, HCPs and facilities were protected by gaining statutor immunity for CareTrack as a quality assurance activity from the federal Minister for Health under Part VC of the Health Insurance Act 1973 (Cwlth).
	Debarle [52]	Debarle M†, Aigron R†, Depernet L†, Guillemard A†, Véron T†, Leboeuf-Yde C*	Correspondence:clyde@health.sdu.dk†Equal contributorsInstitut Franco-Européen de Chiropraxie, 24 blv Paul Vaillant Couturier,F-94200 Ivry sur Seine, France	2014	Management of patients with low back pain: a survey of French chiropractors	C&MT	France	Clinical	1. To assess the level of consensus among French chiropractors regarding management strategies for nine different scenarios of low back pain. 2. To assess whether the management choices of the French chiropractors appeared reasonable for the low back pain scenarios. 3. To compare French management patterns with those described in the previous survey of Swedish chiropractors.	Level of consensus among French chiropractors regarding management strategies for low back pain.		Postal questionnaire	DC in France on membership list of the French chiropractor association, telephone directories and the Internet.	Randomly selected sample of 167 French chiropractors	No demographic information available	99	102	99	3	The questionnaire described a 40-year old man with low back pain, and presented nine hypothetical short-term outcome scenarios and six possible management strategies. For each of the nine scenarios, participants were asked to choose the management strategy that they would recommend. The percentages of respondents choosing the different management strategies were identified for each scenario.	Survey with vignettes designed for this study	To compare French management patterns with those described in the previous survey of Swedish chiropractors.	Appropriateness of the chosen management strategy and consensus.	To compare French management patterns with those described in the previous survey of Swedish chiropractors.	Dichotomous (yes/no/other) and percentages (agreement)	None	The number of responses was calculated for each question. When possible, comments written under “Other” were placed in one of the pre-worded options. The option “Other” was thus only retained when this box had been ticked but no other information was provided or when such information could not be used to fit the answer into any of the other options. If the respondent selected several answers to o…		No demographic information available	9 hypothetical scenarios and 6 management strategies were proposed.	For five of the nine scenarios, the most common answers were in agreement with the “best practice” management strategies. Consensus between the French and Swedish responses on the most appropriate management was seen in five of the nine scenarios and these were all in agreement with the expected answer. However, in one scenario about half of the French DC would choose to ask this patient to retur…	Our findings indicate that the chiropractors would often either send patient for a second opinion or retain them in a clinical findings-guided maintenance care programme. Excellent consensus was achieved for only one scenario, and moderate consensus for two scenarios.	N/A	Offering patients a clinical findings-guided maintenance care approach to management rather than best evidence.	N/A	N/A	N/A		N/A		This survey found reasonable consensus among French chiropractors in their choice of management strategy for LBP. In general, their choice of treatment strategy was also in line with predetermined “best practice”. The greater consensus on management strategies among Swedish chiropractors suggests that cultural and/or educational differences influence the conceptual framework within which chiropra…	There appears to be no generally accepted chiropractic management strategy for LBP. It would be useful to initiate discussion on the use of maintenance care, in particular for patients with a benign history of low back pain and no symptoms.	Although invitation to this study was based on random selection, it is not known whether the sampling frame consisted of all chiropractors in France. We consider the response rates to be quite low in both our study and the Swedish study (about 60%), and it is possible that the non-responders would have different opinions about the most appropriate treatment for the patient scenarios described. We…	It would be useful to initiate discussion on the use of maintenance care, in particular for patients with a benign history of low back pain and no symptoms.	Funding was provided by the Institut Franco-Européen de Chiropraxie, France.	No competing interests
	Hennius [53]	Hennius BJ1,2	1 Parkwood Chiropractic Clinic, 93, Cathedral Road, Cardiff CF11 9PG, UK 2 Welsh Institute of Chiropractic (WIOC), University of South Wales, Treforrest, Wales, UK	2013	Contemporary chiropractic practice in the UK: a field study of a chiropractor and his patients in a suburban chiropractic clinic	Chiropractic and Manual Therapies	United Kingdom	Clinical (single practice)	To evaluate if discrepancies between chiropractic practice as defined in regulatory guidelines and day-to-day chiropractic clinical practice exist by describing the daily practice of a contemporary British UK-trained chiropractor .	How the chiropractor's experiences, opinions and beliefs had shaped his approach to chiropractic treatment, and patient's understanding of and attitudes to chiropractic.		Descr Qualitative field study describing the daily practice of a UK-trained chiropractor.	DC was deemed by the author to be a 'suitable representative of the practicing British UK trained chiropractic population' being in his mid thirtees, having 14 years of clinical practice and being male.	DC The author made a conscious decision to approach a chiropractor practicing in another town in order to avoid familiarity with the setting and minimize the risk of meeting former patients. Patients attending the Clinic for treatment on Wednesday afternoons were asked by Ken in the treatment room or by the author in reception if they would agree to be observed and/or interviewed by the author.	DC: Mid-thirties, male, 14 years clinical experience as DC. N=12 female patients, mean age 42, male mean age 36.4,	1 DC (17 patients)	1 +17	1 +17		The fieldwork took place during the spring and summer of 2008 when the author spent one day per week observing consultations and interviewing patients in a chiropractic clinic. The chiropractor was subjected to interviews on two occasions. The author also registered as a patient. Field notes were taken by the author, interviews were recorded and the transcripts were corrected and analysed by the …	3 patient questions, chosen by the author on the basis of a pilot study	N/A	Description of practice setting, treatment, reasons for referral, patient understanding of chiro, and concerns about safety.	N/A	N/A	None	Interviews were digitally recorded and later transcribed in the order that they were completed during the field study. Interviews were not formally coded and all transcriptions were checked and corrected by the author. Because of the small size of the study and the variation in individual responses to the interview questions the author did not make use of any strict method of analysis.		DC: Mid-thirties, male, 14 years clinical experience as DC. N=12 female patients, mean age 42, male mean age 36.4,	N/A	N/A	N/A	N/A	N/A	N/A	N/A	N/A	N/A	N/A		This small-scale field study, despite being based on observations of a single chiropractor and a small number of his patients on one afternoon per week in one particular clinic, does suggest that the clinical chiropractic practice carried out by this particular UK trained British chiropractor contains a number of elements described in earlier qualitative studies of chiropractic clinical practice …	N/A	Due to its size and the fact that the author is the sole observer, sole interpreter of observations and sole editor of interview transcripts, no robust conclusions can be drawn from this study. There are ethical and practical perils of simultaneously taking on the role both as an observer and as a patient in a field study. Carrying out participant observation as a fellow professional has been ref…	Further field work, both in depth and on a larger scale is, in the author’s opinion, necessary in order to establish whether or not the findings of this field study are more broadly represented in chiropractic clinical practice in the United Kingdom.	The author declares that he has no competing interests.	N/A
	Wenban [54]	Wenban AB. BAppSc, MMedSc	Private practice, Barcelona, Spain	2003	Is chiropractic evidence based? A pilot study	J manipulative and physio therapeutics	Spain	Clinical	To calculate the proportion of care delivered in a chiropractic practice supported by good quality clinical trials.	N/A		Retrospective survey on levels of EBP. Data were collected from patient files relating to 180 consecutive patient visits and each presenting complaint was paired with the chiropractor’s chosen primary intervention. Based on a literature review, each presenting complaint–primary intervention pairing was categorized according to the level of supporting evidence as follows: Category I, intervention …	Case notes from single chiropractic practice in Northeastern Spain. Care delivered 7-9 June 1999.	DC The case notes of 180 consecutive patients seen over the course of 5 working days were reviewed. A block of 180 consecutive files were randomly chosen. DC was blinded to the intent of the study. Literature research of databases 1966-1998 to locate at least 1 relevant RCT published in a peer-reviewed journal that supported the care delivered (key words: exercise, back school, chiropractic, oste…	LBP=48.3%, Neck pain 15.6%, Headache 14.4%, Midback pain 3.9%, Upper extremity pain 3.3%, Lower extremity pain 2.2%, others 8.9%, unspecified 3.3%	180 patient visits 19 RCTs located	180 patient visits 19 RCTs	180 pat visits 19 RCTs	N/A	Evaluation of level of evidence-based care in interventions delivered by DC. Each patient’s presenting complaint was paired with the chiropractor’s chosen primary intervention. A literature search was carried out to locate at least 1 relevant RCT published in a peer-reviewed journal that supported the care delivered, and was then categorized as: 1) Interventions whose value has been established i…	N/A	Comparison of good-quality and poor-quality research	Level of clinical trial evidence-based interventions in DC practice	Presenting complaints, comparison of quality scores for RCTs	Dichotomous: 1) Interventions whose value has been established in 1 or more good quality clinical trials or 2) Interventions with poor quality or no located, supportive experimental evidence. Continous: frequencies for data on presenting complaints, frequencies of interventions supported by good-quality research (percentages).	None	Clinical trials that were located and found to be supportive and relevant to this survey were critically appraised,with the use of a modified version of the scoring system of Koes et al., awarded a quality score, and deemed to qualify for Category I evidence (a clinical trial with a quality score greater than or equal to 50), or Category II evidence (clinical trial with a quality score of less th…		LBP=48.3%, Neck pain 15.6%, Headache 14.4%, Midback pain 3.9%, Upper extremity pain 3.3%, Lower extremity pain 2.2%, others 8.9%, unspecified 3.3%	Clinical trials that were located and found to be supportive and relevant to this survey were critically appraised (by author), awarded a quality score, and deemed to qualify for Category I evidence (a clinical trial with a quality score greater than or equal to 50), or Category II evidence (clinical trial with a quality score of less than 50).	N/A	14/19 (74%) RCTs found in the literature search were categorized as good quality. 68.3% of patients received primary interventions in the presence of chief complaints that were supported by good-quality clinical trials. The remaining 57 patients were deemed to be based on poor-quality or no RCT evidence.	DC was a fairly recent graduate (6 years) had only a very basic understanding of the concepts espoused by the proponents of evidence-based health care.	Lack of practitioner knowledge of EBP concepts.	N/A	N/A	N/A	N/A	N/A		When patients were used as the denominator, the majority of cases in a chiropractic practice were cared for with interventions based on evidence from good-quality, randomized clinical trials. When compared to the many other studies of similar design that have evaluated the extent to which different medical specialties are evidence based, chiropractic practice was found to have the highest proport…	N/A	Probably the weakest point is this study’s methodology (reductionist). This study is based on a very simplified model of clinical practice, whereas, in reality, clinical practice is a complex encounter. Moreover, many questions yet to be asked of the clinical encounter are not amenable to the RCT format, such as “What do practicing chiropractors consider valid and useful sources of evidence for c…	The use of integrative studies, including systematic reviews, are recommended as a critical step in improving the quality of this type of study in the future. Because this study involved performing a thorough but far from exhaustive literature search, only a more extensive investigation of the literature will reveal whether further studies exist that support the care delivered by the chiropractor…	N/A	N/A
	Smith [55]	Dean L. Smith, D.C., M.Sc., Diana 31. Spillman, Ph.D.,. R.D.*	1. Department of Psychology, Miami University. Oxford. Ohio 45056. 2. Professor. Department of Physical Education Health and Sport Studies. Miami University. Oxford, Ohio 45056	2001	A survey of chiropractors’ use of nutrition in private practice	Journal of Chiropractic Humanities	OH, USA	Clinical (private practice)	To survey the private practice use of nutrition by chiropractors with emphasis on recommendations and education.	Did participants feel that DC college provided an adequate understanding in nutrition?		Mailed questionnaire on use of nutrional recommendations	American DC	DC Questionnaires mailed to DC random sample (once only)	Mean year graduation 1985. ˃70% solo practice. Average 122 pts pw, received 84hr nutrition instruction, ˃53% recommend nutrient combinations	217	74	74		Questions on education and practice characteristics, utilization of nutritional recommendations and counseling, types of nutrients recommended, perceived role of DC to offer these services to their patients.	Author-developed tool	N/A	Utilization of nutritional recommendations, practice, role of DC to recommend, adequacy of training	N/A	Continuous (frequency) for demographics, level of agreement on 3-point scale for satisfaction with training, need for nutritional specialist	None	An analysis of variance was run comparing % of time spent on nutrition, no of patient visits pw and % of pts recommended take nutritional supplements, to college of graduation. Correlational analysis		Mean year graduation 1985. ˃70% solo practice. Average 122 pts pw, received 84hr nutrition instruction, ˃53% recommend nutrient combinations	The primary source of nutritional information participants use is chiro journals & texts followed closely by health magazines & books. College training in nutrition.	Most DC use nutritional counseling and recommend combinations, but more than half found training in nutrition to be inadequate	81% incorporate nutritional counseling, literature or supplementation	Approximately half (53%) felt that their training provided them with an adequate understanding in nutrition.	N/A	Student options for nutritional education during training depend upon the curriculum of the individual college.	N/A	N/A	N/A	N/A		Most DC incorporated nutritional services in their practice. Approx half felt that their college provided adequate understanding in nutrition. Authors considered 'somewhat alarming' the finding that 54% use nutrient combinations to treat specific diseases, contrary to ACA position on the inherent power of the body to heal itself without drugs.	Because of the number of people that DC see on a daily basis, their concern with the preservation and restoration of health, and the presence of nutrition in their educational curriculum, these doctors may be in a unique position to educate people on the benefits of nutritional hygiene.	Low response rate and there were no follow up phone calls or post cards sent to elicit greater data.	The difference between nutritional therapy and medical therapy in terms of definitions and philosophical constructs.	N/A	N/A
	Holtzman [56]	Holtzman Da,⁎ Burke J. b	aAssistant Professor, Department of Clinical Sciences, New York Chiropractic College, Seneca Falls, NY 13148 bAssociate Professor, Biodynamics Laboratory, New York Chiropractic College, Seneca Falls, NY	2007	Nutritional counseling in the chiropractic practice: a survey of New York practitioners	J Chiropractic Med	NY, USA	Clinical (various practice settings)	To determine the quality of nutritional counseling that the chiropractic patient receives, for what conditions, and the need to establish easy-to use protocols for nutritional counseling.	If DC valued the use of nutritional counseling, if they used it, if they charged for it, what are the barriers for not doing more of it, and what types of counseling they put into practice.		Online survey on attitudes to and quality of nutritional counseling	All chiropractors who had active email addresses registered with the state chiropractic association in the State of New York	DC All chiropractors who had active email addresses registered with the state chiropractic association were sent a survey	80% male, most were 40-60 yrs,in practice 21-30 yrs, most with 50-150 patients per week.	960 sent out	125		N/A	The survey included questions regarding demographics, education, population in the area of practice, patient base, techniques and modalities utilized in practice, reading and research habits, and attitudes regarding research activities by chiropractors. Several questions were adapted from a survey used in the Netherlands and the United Kingdom. Two questions about attitudes toward research were u…	Several questions were adapted from a survey used in the Netherlands and the United Kingdom.	N/A	Demographics, attitudes to nutritional counseling and quality of counseling.	N/A	Continuous % of recommandations and reasons for not counselling	None	There was no statistical validation of the survey, but demographics were included to determine if the sample was representative of practicing chiropractors. Descriptive statistics were generated by the Academic Quality and Assurance Support Department of the New York Chiropractic College.		80% male, most were 40-60 yrs,in practice 21-30 yrs, most with 50-150 patients per week.	No guidelines exist	N/A	N/A	80% give nutritional counseling, of which 50% considered it to be important or very important.	65% did not think that their chiro college education was adequate in the area of nutrition. Most of the DC would welcome online classes geared toward incorporating nutritional counseling into their practices, and 64% thought that standardized protocols would be helpful to very helpful. Most of the DC would welcome online classes geared toward incorporating nutritional counseling into their practi…	Reasons for DC failure to provide nutritional counseling: inadequate education, lack of standardized protocol.	N/A	N/A	N/A	N/A		80% of DC who responded are incorporating some form of nutritional counseling into their practices. Respondents indicated a strong interest in increasing their applied clinical knowledge of nutrition through continuing education.	Need for the development of a postgraduate model for nutritional counseling and to establish reimbursement processes nationwide for nutritional counseling by DC (eg online seminars)	This survey was limited to the state of New York, where practicing DC are not routinely reimbursed for nutritional counseling. This may affect the time allotment a DC is willing to devote to nutritional counseling, thereby affecting the types of nutritional counseling reported in the survey.	These survey data indicated that a need exists for further study outside the state of New York to establish a national trend in nutritional counseling in the chiropractic practice	N/A	N/A
	Amorin Woods [57]	Amorin-Woods LG. B.App.Sci (Chiropractic)1, Beck RW., BSc (Hons), DC, PhD, DACNB, FAAFN, FACFN2, Parkin-Smith, GF. MTech(Chiro), MBBS, MSc, DrHC3, Lougheed, J. BA (Hons)4. Bremner, AP. BSc (Hons), DipEd, GradDipAppStats, PhD	Senior Clinical Supervisor School of Health Professions [Discipline of Chiropractic] Murdoch UniversityEnrolled student, Master of Public Health School of Population Health Faculty of Medicine, Dentistry and Health Sciences The University of Western Australia Email: L.Woods@murdoch.edu.au Postal Address: Murdoch University, South Street Campus 90 South Street, MURDOCH Western Australia 6150 Telep…	2014	Adherence to CPGs among three primary contact professions: a best evidence synthesis of the literature for the management of acute and subacute low back pain	JCCA	Australia	Literature review	To determine adherence to clinical practice guidelines in the medical, physiotherapy and chiropractic professions for acute and subacute mechanical low back pain through best-evidence synthesis of the healthcare literature.	Adherence to CPGs in the medical, physiotherapy and chiropractic professions for acute and subacute mechanical low back pain.		A structured best-evidence synthesis through a literature search of relevant databases for peer-reviewed papers on adherence to CPGs 1995 to 2013	Articles published between January 1995 and July 2013 in 6 databases. papers not directly relevant to Guideline Adherence for acute and/or subacute LBP were excluded. Inclusion of papers was based on selection criteria and appraised by two reviewers independently using a modified Downs & Black appraisal tool.		Literature review			11 studies included		Literature review	N/A	N/A	Adherence to clinical practice guidelines from 1995 to 2013	N/A	Methodological quality and concordance scores for EBG recommendations by profession	None	N/A		Literature review	Western Australian Government Department of Health ‘Spinal Pain Model of Care’, Guidelines from the state of Oregon (USA) and the Institute for Clinical Systems Improvement (USA)	The main finding was that no profession in the study consistently attained an overall high concordance rating. Of the three professions examined, 73% of chiropractors adhered to current clinical practice guidelines, followed by physiotherapists (62%) and then medical practitioners (52%).	Medical practitioners often rely on pharmacological management instead of referring to MSK practitioners. The impact of low referral rates to DC and other manual therapists is not benign but manifests in greater suffering and more expense to the patients who present with acute and subacute low back pain.	The numbers of EBG recommendations with concordance scores were 13 for chiropractors, 12 for medical practitioners and 17 for physiotherapists, and average concordance percentages over these recommendations were 70.2, 63.1 and 47.1 for each profession, respectively. The high levels of concordance with recommendations for physical activity, work and bedrest across disciplines may reflect practitio…	N/A	There were recommendations with concordance scores available for all three professions related to providing advice on self-management, bed rest and physical activity including work. Recommendations concerning the use of medications only had concordance scores for medical practitioners due to the inability of chiropractors and physiotherapists to prescribe medication. Only physiotherapists had con…	N/A	No profession in the study consistently attained an overall high concordance rating. 73% of DC adhered to current CPGs, followed by physiotherapists (62%) and then medical practitioners (52%).	N/A	N/A		This review showed that quality papers in this area of research are very limited. Notwithstanding, DCs appear to adhere to CPGs more so than PTs and medical practitioners, although there is scope for improvement across all three professions.	Scope for improvement across all three professions.	The authors recognize the methodological study limitations with respect to adapting the appraisal tool to assess concordance and when comparing results from different studies that used various designs. In addition, while assessment of LBP can include ordering of imaging studies for some patients, concordance was not assessed in great detail in our study. Lack of data in several categories for all…	More quality research is urgently needed in order to accurately determine levels of guideline adherence and identify the reasons that practitioners are not concordant with guidelines. Wider concordance with guidelines for management of spinal pain has the potential to result in significant savings in health care expenditure and a significant reduction in disability and morbidity.	None declared	The authors declare they have no competing interests beyond LA-W, RB and GP-S being registered chiropractors. JL was supported with a stipend as a research assistant.
	Draper [58]	Draper B1, Walsh M2	(1) Coordinator, International Chiropractic Programs, Division of Chiropractic, RMIT University, Bundoora, Victoria (2) Sessional Lecturer, Division of Chiropractic, RMIT University, Bundoora, Victoria	2008	A Survey of Graduate Perception of Undergraduate Chiropractic Training	Chiropractic Journal of Australia	Victoria, Australia	Clinical	Describe views of DC on their personal education experience, present utilisation of skills and knowledge acquired during their training, and opinions on the future education needs of the profession.	What do DC believe should be taught in a chiropractic first professional program?		Mailed questionnaire on knowledge and skills	All DC registered in state of Victoria, Australia	DC Invitations were sent out to all DC in Victoria	male n=61.3%, female n=38.7%. Trained in Victoria n=88%, in USA n=5.4%, other Australian states n=4.4%, most worked 30-39h pw and were 30-39 yrs old	980	329	329	N/A	Demographics, opinion on knowledge and skills (procedures and basic sciences) during training, in clinical practice, and what should be included in undergraduate training	Author-developed tool	Comparison between demographic groups, training, current practice and training beliefs (cross tabulation)	Opinion on knowledge and skills: Physical examination procedures Physiological therapeutic procedures, radiographic knowledge/procedures, basic sciences during and after training	N/A	Response frequencies (percentages) from 5-point scale for opinion on knowledge and skills	None	Descriptive statistics. Cross-tabulations using chi-squared values to determine effects within demographic groups.		male n=61.3%, female n=38.7%. Trained in Victoria n=88%, in USA n=5.4%, other Australian states n=4.4%, most worked 30-39h pw and were 30-39 yrs old	CCEA DC Training standards: "Competency Based Professional Standards for Entry Level Chiropractors" & “Standards for First Professional Award Programs in Chiropractic (Sept 2003)”	Many physical examinations procedures, including knowledge or skills associated with radiographic physics and positioning, most of the physiological therapeutics and basic sciences elements, such as embryology and histology, were rarely or never used in practice. Respondants noted lack of training in nutrition and communication skills	Appears that little use is made of some elements of DC training in day-to-day activities. Broad-based agreement with teaching standards, but there are a number of elements where there are some discrepancies between the curricula and what practitioners value and use.	General agreement with teaching standards but discrepancies in practice	Authors suggest philosphical objections to use of certain procedures, and decrease in use of X-ray equipment	May be a perception that maintenance of broad-based training is necessary in order to maintain and advance professional and legislative imperatives?	N/A	N/A	Females were more inclined than males to believe that training should be included, particularly in the humanities and basic sciences elements, such as general philosophy and sociology. Early graduates (1980s and earlier) were considerably more likely to state they received too little training in areas such as physiological therapeutics and physical examination, whilst recent graduates (2000-06) i…	N/A		Actual usage of many taught elements is significantly less that what may be expected both from training received and what DC also believe should be taught in a DC first prof program.	Surveys such as this may be of some use in any future revising of standards and competency requirements by accrediting bodies.	Opinion was sought on selected elements of training only. The extent of analysis and interpretation of results is both selective and limited.	By surveying other locales and establishing focus groups, a more comprehensive insight into the views Australian practitioners hold on undergraduate training may be made available.	N/A	N/A
	Willinksy [59]	Willinsky J. MEd, PhD 1, Quint-Rapoport M. MA 2	2University of Toronto, Toronto, ON, Canada 1University of British Columbia, Vancouver, BC, Canada John Willinsky, Department of Language and Literacy Education, University of British Columbia, Vancouver, BC V6T 1Z4,	2007	How Complementary and Alternative Medicine Practitioners Use PubMed	J Med Internet Res	Canada	Academic and clinical	To establish the potential contributions made by a range of PubMed tools and services to the use of the database by complementary and alternative medicine practitioners.	Participants were asked to provide feedback on the value of research tools or services in terms of their information needs		Descr Semi-structured qualitative study using interviews of user satisfaction with face-to-face and internet educational training sessions	DC degree or DC students, registered massage therapists and homeopathist	DC Recruited from CAM or community college. Participants were recruited from three sources: (1) participants 1-5 were drawn from among students taking an online professional development course at a community college on research literacy for the health professions, (2) participants 6-9 were recruited from the Massage Therapy Association of British Columbia, and (3) participants 10-18 were drawn fr…	8 women and 10 men who agreed to participate in the study ranged in age from their 20s to their 50s. Of the 18 participants, 10 were pursuing or possessed a chiropractic degree, seven were registered massage therapists, and one practised homeopathy. A total of 13 participants had a university degree, with one holding a master’s degree and another, a PhD. In terms of background with online researc…	18 (10 chiropractors)	18	18	0	Participants were offered an opportunity to learn how to use PubMed in one-on-one sessions with the researcher. The sessions with the participants took place between April 2004 and December 2006 and averaged 2 hours in length. Sessions held with participants 1-9 were conducted over the phone, with both participant and researcher accessing PubMed through the Internet, while sessions with participa…	N/A	N/A	Usability of PubMed, ability to find articles, search methods etc	N/A	Categorical: ranking tools and services	None	None given. The sessions were transcribed, and 2 researchers created a summary table of the results by rating the responses for each tool as (+) positive (“that’s valuable”), (++) positive with emphasis (“I’d really use that”), or (−) negative or indifferent (“that makes sense”). Nothing mentioned if there are nother statistical analysis		The 8 women and 10 men ranged in age from their 20s to their 50s. 10 were pursuing or possessed a chiropractic degree, 7 were registered massage therapists, and one practised homeopathy.	N/A	The abstracts provided by PubMed were felt to be necessary in selecting literature to read but entirely inadequate for both evaluating and learning from the research. Thus, the restrictions and fees the participants faced in accessing full-text articles were points of frustration.	Participants with prior training in the use of online research literature thought that, on average, 6.0 out of the 7.5 tools and services that were introduced to them would be valuable in their use of PubMed, while those without such training responded positively to 4.6 of the 7.1 items introduced to them Those with a university degree responded positively to 5.7 out of 7.4 items, compared to tho…	In terms of their comprehension of the research, the tools and services led the participants to reflect on their understanding as well as their critical reading and use of the research. There was universal support among the participants for greater access to complete articles, beyond the approximately 15% that are currently open access. 39% were continuing to or planning to continue using PubMed …	Students familiar with using online sites such as PubMed find it easier to access research and do EBP assignments.	College assignments which require students to access EBP and research.	N/A	Among the PubMed tools and services to which the participants were introduced, only the service of full-text access proved a positive asset for engagement, comprehension, evaluation, and utilization. As well, the Boolean Search and Related Articles were also strong contributors to the participants’ work with PubMed, and all tools and services impressed more than a few participants as to their val…	N/A	N/A		CAM practitioners found that certain PubMed tools and services, on being introduced to them, had the potential to contribute to their engagement with and understanding of the research that interested them.	It provides support for the various initiatives intended to increase access, including a recommendation that the National Library of Medicine tap into the published research that is being archived by authors in institutional archives and through other websites. Implications for the design of tools and as a way of extending the impact and benefits research.	N/A	N/A	Social Sciences and Humanities Research Council of Canada	Recruitment, very small sample, no quantitative data or statistical analysis, no comparison of groups
	Usher [60]	Usher, WT.	1Education, Griffith University, Queensland	2011	Australian health professionals’ health website recommendation trends	Health Promotion Journal of Australia	Australia	Private practice	Identifying motivations and trends associated with a health website recommendation from eight of Australia’s major health professions to the health consumer	Identifying motivations and trends associated with a health website recommendation from eight of Australia’s major health professions to the health consumer. Health websites need to possess a high level of reliability to encourage a recommendation from Australian health professionals. Australian health professionals who resist recommending a health website do so because of a preference for person…		Online Cross-sectional online questionnaire on level of influence of recommendations on practitioner motivations and trends	Eight of Australia's major health professions to the health consumer including psychiatrists, general practitioners, social workers, dietitians, chiropractors, physiotherapists, optometrists and pharmacists.	AHP Via an unbiased e-mail alert sent by an official representative from each professional health society to its members promoted the survey’s research aims and hyperlink. Other avenues which were used to promote the survey were the societies’ official websites, twitter alerts and newsletter. Eight online surveys were used to collect data from each individual health profession.	Health professions included in this study are: psychiatrists, general practitioners, social workers, dietitians, chiropractors, physiotherapists, optometrists and pharmacists. % Male= 37%. % >10 yrs experience= 67.3%.	1022	909	909 chiropractors (n=13)	113 responses were excluded due to participants’ incomplete data sets.	Survey	Survey questions were negotiated between all of the eight identified health professions.	All 8 health care professionals were compared with different surveys	Level of influence each question (16 in total) had on their recommendation trends.	N/A	Continuous (% of response, top answers, etc) Polychotomous: influence. to identify any other reason/s for their website recommendation trends and user patterns which were not identified in the survey (qualitatively).	None	To determine demographic characteristics, the initial analysis used a Varimax rotation, Principals components extraction method. Factors were selected where eigen values were >1. A Cronbach’s α of 0.799 was reported,		13 chiros out of 909 participants: 61.5% male, 76.9% more than 10 years exp. 61.5% major city, 100% private practice, 20.6% 500 patients or less	N/A	N/A	N/A	an overall level of 57% (n=514) of all respondents indicating that they recommended a health website to the health consumer in a 12-month period (2009). Reasons for recommandation : 1) confident that the website is a reliable source; 2) the patient/s have access to and are able to use the appropriate technology; 3) the health website complements the health professionals’ medical treatment; 4) the…	N/A	N/A	N/A	N/A	The group with the highest percentage of health care professionals who recommended websites to consumers were GPs (86%), followed by psychiatrists (80%); with the lowest being physiotherapists (42%) and optometrists (33%).	N/A		There is a steady growth in website recommendations by Australian health care professionals over a 12-month period. Unless contemporary and future health policies and modern forms of communication technology address these determinants of health inequalities, it would seem that Internet technology will be affordable and accessible only to those who are young, white, educated, and termed as part of…	The Internet will be widely adopted as a part of usual care only if this venue improves reliable patient self-management, betters patient satisfaction, and enhances health outcomes.	First, the initial online data collection method (www.limesurvey.org) allowed for the collection of full completions but did not recognise the extent of partial completions. Second, there was an inability (due to an unbiased e-mail alert) to collect/identify equal sample sizes from male and female participants, resulting in a higher participation rate from Australian female health care profession…	Future recommendations would include a need to establish a more concentrated avenue for the advertising the survey, thus increasing participation rates. There is a need to undertake further research to identify what mechanisms may encourage both contemporary and future Australian health professionals to adopt such an innovative approach to modern healthcare delivery. An additional recommendation …	N/A	N/A
	Mansholt [61]	Mansholt BA1*, Stites JS2 , Derby DC3 , Boesch RJ4, Salsbury SA5	Barbara A. Mansholt, D.C., M.S., Assistant Professor, Technique Department, Palmer College of Chiropractic, 1000 Brady St., Davenport, IA 52803, USA. John S. Stites, D.C., Director, Community Clinics, Palmer College of Chiropractic, 2001 52nd Ave. , Moline, IL 61265, USA. Dustin C. Derby, Ed.D., Senior Director, Institutional Planning & Research, Palmer College of Chiropractic, 723 Brady St., Dav…	2013	Essential literature for the chiropractic profession: a survey of chiropractic research leaders	Chiropractic and Manual Therapies	Davenport,Iowa,USA	Academic (Chiropractors Researcher)	Examine the effect of a targeted implementation strategy of the Australian whiplash guidelines on health professionals’ knowledge, beliefs and practice and to identify predictors of improved knowledge In addition, this study aimed to identify factors that	To compile a list of the most important published research germane to the field of chiropractic—articles every doctor of chiropractic, students, or faculty should read, reference,and p ut into EBCP.		Online questionnaire using Survey Monkey software and pre-tested it among the authors on beliefs about literature.	The research department directors at 18 chiropractic colleges in North America, editors of 17 chiropractic journals, and respected leaders within the profession based upon their current involvement in research and/or regard as a prominent research authors.	Sch Recipients received the survey link via e-mail and cover letter with a short explanation regarding the purpose and methods of the study.	Respondents’ age, gender, highest degree earned, primary academic assignment (e.g., research, faculty, clinician, administration), and area of focus.	68	43	43	0	N/Ap	Author-developed tool	N/Ap	Which objects (e.g., published research) the respondent believed were the most critical for chiropractic practitioners and students (e.g., their thoughts on importance).	N/A	Dichotomous	None	N/A		Out of 43 respondents,six were between 41–50 years of age, ten were between 51 and 60, and one was 61 or older. In addition to possessing a clinical doctorate, nine held academic doctorates, six master’s degrees, and twelve bachelor’s degrees.	No specific source since it was a web based survey.	Recent studies suggest chiropractors and chiropractic students may not yet possess the attitudes, knowledge, reading habits or critical appraisal skills needed to implement EBCP in educational or practice settings.	N/A	N/A	N/A	Many clinicians reporting little to no access to electronic resources in their workplaces. Also Clinicians may be prevented from accessing articles recommended as essential literature by costly fees, a concern identified in previous research.	This survey of chiropractic research leaders sought to identify essential literature that every doctor of chiropractic and chiropractic student should read and reference to inform evidence-based clinical practice.	N/Ap	N/A	N/A		This survey of chiropractic research leaders resulted in a manageable list of essential literature for chiropractic students and practitioners. A variety of perspectives and values are evident when looking at the outcomes of the survey. The recommended literature might be brokendown into three major categories: 1 Foundational understanding of the pathophysiology underlying chiropractic concepts a…	A shared knowledge base will assist doctors of chiropractic to communicate with one another, our patients, and other healthcare professionals about the evidence underpinning various treatment approaches	1.Respondents were not asked to recall references from memory nor were they restricted from using on-line databases to identify essential literature, which might suggest either low familiarity with the chiropractic literature or a disinterest in the survey topic among respondents. 2.The potential geographic bias in the survey as the potential respondents for this study were recruited from North A…	1.Future studies could be designed using a multi-modal approach. 2. A future researcher may consider surveying practicing doctors of chiropractic or chiropractic students and faculty to determine their awareness of this essential literature and to expand the key articles from the perspective of non-researchers.	N/A	N/A
	Théroux [62]	Théroux J. DC, MSc,1 Grimard G. MD, MSc,1,2 Beauséjour M. PhD,1,5 Labelle H. MD,1,3, Feldman DH. PT, PhD4,5	1Research Center, Sainte-Justine University Hospital Center, Montréal, Québec, Canada; 2Department of Surgery, Université de Montréal, Montréal, Québec, Canada 3Faculté de médecine, Université de Montréal, Montréal, Canada 4École de réadaptation, Université de Montréal, Montréal, Canada 5Institut de recherche en santé publique, Université de Montréal, Montréal, Canada	2013	Knowledge and management of Adolescent Idiopathic Scoliosis among family physicians, pediatricians, chiropractors and physiotherapists in Québec, Canada: An exploratory study	JCCA	Québec, Canada	Clinical	The aim of our study was to appraise the basic knowledge, evaluation and management skills concerning AIS care among family physicians, pediatricians, chiropractors, and physiotherapists.	Evaluation of referral of cases requiring follow-up, compared with rating of cases as requiring prompt referral, whether HPs were willing to provide follow-up care, beliefs about access to specialised care and need for guidelines.		Tel Exploratory cross-sectional study. Telephone interviews with clinical vignettes.	Family practitioners, physiotherapists, chiropractors, paediatricians licenced province of Québec, Canada.	DC/MD/PT The participants were identified through respective professional regulatory boards from regions in the province of Québec and randomly selected. We purposely selected professionals for the study who practiced near or distant from these centers to account for possible variation in the prevalence of scoliosis and in the ability of patients to access specialized orthopedic care. The rationa…	47% of participants were from regions with a specialized pediatric center. 59%=female, 43% < 40 yrs. Mean no. years of practice = 20.3 with a range from 2–46 years. All except one pediatrician graduated from a Canadian university. Most HP belonged to a group practice (90%) averaging 31 to 40 hours/week, and 37.25% treat >75 patients/week. Vertebral problems are seen by 80%, with low back pain bei…	150 HP randomly selected	51 (21 FP, 10 Paed, 10 DC, 10 PT)	51	0	Semi-structured interviews with 3 clinical vignettes. The questionnaire included the following aspects: the demographics, knowledge about AIS (the clinical signs, risk factors, and treatment options), the referral process, inter-professional relationships and awareness of the usual clinical management of scoliosis. Three clinical vignettes were developed to assess the management options. The two …	We developed a semi-structured questionnaire in collaboration with an orthopedist who specializes in AIS, a physiotherapist and a chiropractor.	Comparison of level of knowledge across different groups of HPs	Demographics, knowledge about AIS (the clinical signs, risk factors, and treatment options), the referral process, inter-professional relationships and awareness of the usual clinical management of scoliosis.	N/A	Count and percentages were reported.	None	All the interviews were recorded and transcribed.		47% of participants were from regions with a specialized pediatric center. 59%=female, 43% < 40 yrs. Mean no. years of practice = 20.3 with a range from 2–46 years. All except one pediatrician graduated from a Canadian university. Most HP belonged to a group practice (90%) averaging 31 to 40 hours/week, and 37.25% treat >75 patients/week. Vertebral problems are seen by 80%, with low back pain bei…	Diagnostic tests including radiographic examination, Cobb angle meaure, Adams forward bending test, obliquity and symmetries tests. Best practice on early detection (2 articles on screening)	Our study indicated that there were considerable gaps in AIS knowledge, especially with respect to the clinical signs and risk factors for curve progression. PT and FP were less aware of the important risk factors, compared with the DC and pediatricians. HP were uncomfortable with providing patient follow-up, and less than 50% would be inclined to see these patients on a regular basis. All the pr…	Knowledge: When evaluating a patient with suspected scoliosis, using more than one clinical sign typically results in a lower referral rate. Among all the professionals, 63% could mention a minimum of 2 clinical signs. PT and FP appeared to be less knowledgeable compared with the pediatricians. DC had an overall better knowledge compared to the PT and FP, but not compared to the pediatricians. On…	98% of HP agreed that the development of clinical guidelines was essential and would be beneficial for clinical decision making. 25% felt that the professional regulatory boards should publish these clinical guidelines, while 73% suggested that they be formulated by a multidisciplinary panel headed by orthopedists specializing in pediatric care. Over one-half favoured publication of the guideline…	Lack of knowledge of clinical signs and risk factors for AIS and reluctance to provide follow-up	DC appeared to be most comfortable providing AIS follow-up, and the reasons for this finding might be that chiropractic education focuses on spinal disorders and that chiropractors have access to radiology. DC and PT felt that access to a specialist was complicated because the majority of orthopedists only accept referrals from physicians, implying that they would be required to recommend that th…	N/A	N/A	PT and FP appeared to be less knowledgeable compared with the pediatricians. DC had an overall better knowledge compared to the PT and FP, but not compared to the pediatricians. FP were the least knowledgeable concerning the risk factors, and only 5% could identify a minimum of one risk factor. The corresponding percentages were 70% among the pediatricians, 50% among DC, and 10% among PT. 19% of …	N/A		Considerable gaps exist regarding the knowledge of the clinical signs and risk factors of AIS. The importance of a patient in need of a prompt referral is recognized by the majority of the HPs, but they believe that there are problems regarding accessibility to a specialist. Interprofessional collaboration may be a promising approach to improve the management of AIS.	We would suggest improved clinical training in the musculoskeletal field and development of continuing education in AIS for primary care practitioners. A possible solution that should be investigated is having primary care follow-up of patients with AIS done by chiropractors who are well-versed in musculoskeletal conditions and who know how to deal with AIS and when to refer to orthopedists. The …	The small sample size may limit generalization. We randomly selected professionals from distinct Québec regions where accessibility to specialized care varies to explore the differences dependent on resource availability. However, this process does not ensure representativeness of all HPs. Although our questionnaire was developed by a team of HP and researchers and pre-tested, it has not undergon…	Barriers exist with respect to willingness and acceptability of referral. Both attitudes and established procedures need to be revisited. Future research should assess the impact on the population regarding delays in referral and costs to the system with respect to surgeries that may have been preventable.	This study was funded by a grant from the Canadian Institutes of Health Research (operating grant 86491, 2008-2011).	N/A
	Walton [63]	Walton DM*,1 MacDermid JC2, Santaguida PL3, Gross A4, Carlesso L3, and ICON5	1School of Physical Therapy, Western University, London Ontario, Canada 2School of Rehabilitation Sciences, McMaster University, Hamilton Ontario, and Clinical Research Lab, Hand and Upper Limb Centre, St. Joseph's Health Centre, London Ontario, Canada 3Department of Clinical Epidemiology and Biostatistics, McMaster University, Hamilton Ontario, Canada 4School of Rehabilitation Sciences, McMaster…	2013	Results of an International Survey of Practice Patterns for Establishing Prognosis in Neck Pain: The ICON Project	Open Orthop J	International	Clinical	An international survey of health care providers for neck pain survey which specifically collected self-reported practice patterns for establishing a prognosis in neck pain.	Self-reported practice patterns for establishing a prognosis in neck pain.		Online Cross-sectional online survey to determine the practice patterns of clinicians who provide care to patients with neck pain	The intended sampling frame was clinicians that treat neck pain including multiple disciplines and countries to provide a broad perspective of opinions. Health practitioners who self-declared a significant component of patients with neck pain in their caseload were included. Chiropractors (Danish Chiropractors’ Association; European Academy of Chiropractic; Netherlands Chiropractic Association; N…	DC ‘Snowball’ recruitment strategies were employed, where experts were identified within each of the professions who then assisted by sending out the survey link to their professional colleagues. Survey invitations were distributed via e-mail blast to members, and/or electronic postings (e.g., enewsletter, website, Facebook® or Twitter®), by professional groups participation.	Responses were collected from 27 different countries, with Canada (44.5%) and the United States (19.4%) most commonly represented. Chiropractors (39.6%) and Physical Therapists (33.3%) were the most common health professions represented, with at least 1 response from 9 other professions. The majority (62.7%) of respondents worked in a private clinic, saw a primarily outpatient caseload (75.5%), a…	588 We could not calculate response rates to our survey invitations as we were unable to determine how many people received our requests for participation.	492 (440 full responses, 52 partial responses). Registrants who completed at least one section of the survey were included in the analysis.	492	N/A	This survey was developed as a component within a larger survey strategy designed to acquire information in four principle content areas (examination/diagnostic procedures, prognostic indicators, treatments, and outcome measures). These four areas were developed and administered separately; only the prognosis component is described here. Demographic and caseload information was also collected to …	The survey items were developed from published empirical evidence or expert opinions on current clinical practice. The lead authors, each with clinical and research expertise in the field of neck pain, performed additional item generation to augment areas that were perceived to be lacking from the literature-driven generation. Items were designed to be appropriate for different clinical disciplin…	Comparison of practice patterns of MT/PT with DC	Practice patterns for establishing a prognosis in neck pain: examination/diagnostic procedures, prognostic indicators, treatments, and outcome measures	For each item, respondents were asked whether they routinely (at least 75% of the time) collected information about each factor for the express purpose of establishing a prognosis (yes/no) and how large of an impact each factor had on prognosis for their patients with neck pain (no effect, small, moderate, large or critical effect).	Continuous: Frequencies and means Dichotomous: 5-point scale for Size of Impact (critical-none) and routinely collected information (yes/no)	None	Data quality was assessed by randomly sampling 10% of the dataset to check for errors. Discrepant entries were resolved to less than 1% through this process. Descriptive statistics were used to summarize participants and their responses to each question. Owing to the predominant representation of manual/physical therapists (MT/PT combined) and chiropractors in our pool of registrants, statistical…		Responses were collected from 27 different countries, with Canada (44.5%) and the United States (19.4%) most commonly represented. Chiropractors (39.6%) and Physical Therapists (33.3%) were the most common health professions represented, with at least 1 response from 9 other professions. The majority (62.7%) of respondents worked in a private clinic, saw a primarily outpatient caseload (75.5%), a…	(WAD) grading system as proposed by the Quebec Task Force, systematic reviews of evidence for prognosis	The results suggest a mixed picture of alignment between clinical practice and current best evidence for prognosis in neck pain. Cognitive factors, such as catastrophizing and fear-avoidant behavior, were most commonly rated as having a large or critical impact on prognosis for an undesirable outcome. However, the evidence from systematic reviews on neck pain and prognosis are currently limited i…	Physical factors and symptom/interference-related factors were collected most routinely (at least 75% of the time), with 7 of 11 physical factors and 9 of 11 symptom/interference related factors routinely collected by at least 90% of respondents. The presence of radiating symptoms as a prognostic factor was collected by almost all (99%) respondents, as were history of prior neck trauma, mechanism…	A gap appears to exist between best evidence and clinical practice in the field of prognosis for neck pain. Our respondents correctly identified that pain intensity and self-reported disability scales have a moderate impact on outcome, but reported relatively low rates of collecting this information. Other factors were perceived as having a high impact on outcomes when evidence for this is lackin…	Lack of knowledge about EBP and research, the results of published systematic reviews and other knowledge translation initiatives have yet to influence clinical practice patterns. Clincians are not aware of either the strength of the evidence or absolute effects sizes when it comes to prognostic variables.	N/A	Knowledge translation initiatives to influence clinicians use of disability scores in prognosis establishment	N/A	Chiropractors reported greater frequency and importance of imaging findings compared to the MT/PT clinical group who generally are not able to order such investigations. Conversely, the MT/PT group more frequently collected and assigned importance to the expectations of recovery in their patients and the viability of cervical ligaments. Compared to the chiropractor group (N = 190), more responden…	N/A		The results suggest a gap exists between current best-evidence and actual practice when the goal is to establish a prognosis in neck pain. Our respondents correctly identified that pain intensity and selfreported disability scales have a moderate impact on outcome, but reported relatively low rates of collecting this information. Other factors were perceived as having a high impact on outcomes wh…	The generally high importance assigned to the psychological and behavioral factors suggests a growing appreciation for a more holistic approach to establishing a prognosis beyond purely physical signs. This is consistent with the current state of evidence that suggests that prognosis requires knowledge of factors across biopsychosocial domains. Clinicians in traditionally biomedical fields are en…	We do not know how many people accessed the survey but then decided against participating, leaving an incomplete picture of the response rate. It is entirely possible that those who engaged in the survey are different from the rest of the population of practicing clinicians, and as such the results are not an accurate depiction of routine clinical practice. Further, despite a rigorous process of …	N/A	This work was supported by Canadian Institutes of Health Research (CIHR) grant FRN: KRS-102084The authors confirm that this article content has no conflict of interest.	N/A
	Macdermid [64]	MacDermid JC*1, Walton DM2 , Côté P3 , Santaguida PL4 , Gross A5 Carlesso L4 and ICON6	1 School of Rehabilitation Sciences, McMaster University, Hamilton Ontario Canada, and Clinical Research Lab, Hand and Upper Limb Centre, St. Joseph's Health Centre, London, Ontario, Canada 2 School of Physical Therapy, Western University, London, Ontario, Canada 3 Faculty of Health Sciences, University of Ontario Institute of Technology, Oshawa, Ontario Canada 4 Department of Clinical Epidemiolo…	2013	Use of Outcome Measures in Managing Neck Pain: An International Multidisciplinary Survey	Open Orthop J	International	Clinical	To determine the outcome measures practice patterns in the neck pain management of various health disciplines.	N/A		Online survey of 381 clinicians treating patients with neck pain	The intended sampling frame was clinicians that treat neck pain including multiple disciplines and countries to provide a broad perspective of opinions. Health practitioners who self-declared a significant component of patients with neck pain in their caseload were included. Chiropractors (Danish Chiropractors’ Association; European Academy of Chiropractic; Netherlands Chiropractic Association; N…	DC ‘Snowball’ recruitment strategies were employed, where experts were identified within each of the professions who then assisted by sending out the survey link to their professional colleagues. Survey invitations were distributed via e-mail blast to members, and/or electronic postings (e.g., enewsletter, website, Facebook® or Twitter®), by professional groups participation.	Respondents were more commonly male (54%) and either chiropractors (44%) or physiotherapists (32%). 24 countries with Canada having the largest response (44%).	577 (see Walton 2013)	381 (357 full responses) 24 (partial responses)	381	N/A	The survey was constructed to ask clinicians about their use of a variety of PRO and impairment measures and to examine whether profession, time in practice, salary (fixed versus fee-for-service) or reimbursement source mediated the selection of outcome measures.	The content of items for the survey was developed from evidence and expert clinician input.	Comparison of practice patterns of MT/PT with DC and country (Canada, Denmark, USA) and use of outcome measures	To describe the utilization of PRO and impairment measures by clinicians treating NP;	To examine whether profession, time in practice, salary (fixed versus fee-for-service) or reimbursement source mediated the selection of outcome measures.	Dichotomous: Structured response options (Never = 0% cases; Rarely = 1-10% cases; Sometimes = 11-70% cases; Routinely = >70% cases) were provided for questions; an “Other” option was provided to assess whether the provided list of outcome measures was sufficiently comprehensive. Respondents were asked to rank the importance of different outcomes, as well as identify the purposes of outcome measur…	None	Descriptive statistics were used to summarize participants’ responses to each question. Chi-square analyses were used to test for differences in the frequency of utilization of outcome measures based on experience (dichotomized), profession (chiropractic, physical therapy, medicine); income (fee for service, salary), funder (private insurance, public insurance, workers’ compensation), and country…		Respondents were more commonly male (54%) and either chiropractors (44%) or physiotherapists (32%). 24 countries with Canada having the largest response (44%).	Numeric Rating Scale Pain Catastrophizing Scale Neck Disability Index Patient Specific Functional Scale Disabilities of the Arm, Shoulder and Hand Work Limitations Scale Depression/Anxiety Scales Pain Algometry Quantitative Sensory Tests Goniometric Measures of Neck Motion Movement Diagram Ratings of Segmental Joint Mobility Upper Extremity Muscle Coordination Postural Alignment Measures	This survey suggests that other than pain, there is little consistency amongst clinicians treating patients with NP with respect to which outcome measures should be used. Since patient communication and setting treatment goals were more common reasons reported for using outcome measures, it appears that clinicians and patients are aligned with reasons for using outcome measures. This alignment su…	The most common assessment was a single-item pain assessment (numeric or visual analog) used by 75% of respondents. Respondents sometimes or routinely used the Neck Disability Index (49%), the Patient Specific Functional Scale (28%), and the Disabilities of the Arm, Shoulder and Hand (32%). Work status was recorded in terms of time lost by more than 50% of respondents, but standardized measures o…	Although the use of PRO in clinical research is now well accepted and clinical trials often include one as the primary outcome measure, it appears that utilization in managing NP lags well behind research utilization.	Multi-item PRO would require either paper or electronic completion and scoring, and, thus, may be seen as more intrusive.	Setting influenced outcome measures use. In general, salaried clinicians used outcome measures more than fee-for-service clinicians. This may reflect time priorization since fee-for-service clinicians may find that administration of outcome measures takes too much time and interferes with efficient patient flow. Some outcome measures were used more commonly in workers’ compensation context. This …	Adherence and goal-setting, knowledge translation strategies	N/A	We expected that physicians might use standardized outcome measures less than chiropractors or physical therapists, simply based on the amount of time spent with patients. This was true for all measures, except single-item pain ratings which can be expedient when verbally administered using a 0-10 scale. Chiropractors and physical therapists were more similar in terms of outcome usage across many…	N/A		Few outcome measures are routinely used to assess patients with neck pain other than a numeric pain rating scale. A comparison of practice patterns to current evidence suggests overutilization of some measures that have questionable reliability and underutilization of some with better supporting evidence. This practice analysis suggests that there is substantial need to implement more consistent …	Since patient communication and setting treatment goals were more common reasons reported for using outcome measures, it appears that clinicians and patients are aligned with reasons for using outcome measures. This alignment suggests a mechanism by which outcome measurement might contribute to improved outcomes through better adherence and goal-setting. In general, salaried clinicians used outco…	The sampling approach meant that we could not estimate our true response rate. Further, although we sampled internationally, we had a large percentage of Canadian respondents, so our results may not adequately represent other countries. Since the research team originated in Canada, this likely reflects our sampling approach which was dependent on a champion within a network. In addition, we were …	This analysis suggests a need for further research providing better clinical measurement evidence, as well as international consensus to define core concepts and related outcome measures in the treatment of neck disorders.	This work was supported by Canadian Institutes of Health Research (CIHR) grant(s) FRN: KRS-102084. The authors confirm that this article content has no conflict of interest.	N/A
	Hinton [65]	Hinton, PM. DC, FCCRS(C)* McLeod, R. DC, FCCRS(C), DACRB‡ Broker, B. DC, FCCRS(C)† Dr. C. Elizabeth MacLellan, BSc, DC, FCCRS(C)§	* Corresponding Author: Private practice, Nelson, BC. Tel: 250 352-5135. Email: pchinton@shaw.ca † Private practice, Prince Albert, SK. Tel: 306 922-7028. Email: b.d.broker@sasktel.net ‡ Private practice, Stony Plain, AB, Tel: 780 963-4608. Email: ihc.doctor@xplornet.com § Private practice, Calgary, AB. Tel: 403 508-7000. Email: offi ce@northgatechiropractic.ca	2010	Outcome measures and their everyday use in chiropractic practice	JCCA	Saskatchewan, Canada	Private practice	To describe the extent to which chiropractors utilize standardized outcome and various clinical measures to systematically document patients’ baseline health status and responses to treatment, with particular consideration being given towards quantiﬁable outcome instruments.	If practitioners were utilizing quantifiable studies and secondly, are they performing regular monitoring (reevaluations) of their relevant intake findings.The combined usage of patient-administered and clinician-administered outcome measures should be viewed as the expected standard of care. It is not known whether individual chiropractors are incorporating such outcome measures into their case …		Mailed Cross-sectional mailed questionnaire on rate of utilization of outcome measures	Membership in the CAS is a mandatory for practice in Saskatchewan. Their responses were to be either mailed or faxed back to the researchers.	DC Any member of CAS who practice chiro within the provinance of Saskatchewan. The collected survey results were tabulated at a chiropractic ofﬁ ce in Calgary, Alberta. To ensure the conﬁdentiality of the respondents, survey participants were kept anonymous by blinding the participant tracking and tabulation members from each others data.	Registered Canadian chiropractors in the province of Saskatchewan (CAS).	The survey sent to 164 registered chiropractors	62 Chiros (38%) returned a completed questionnaire	62	None	A questionnaire that inquires about the choice of outcome instruments which tended to be commonly cited within the rehabilitation community, and that would also be likely to be familiar to and/or be perceived as being a “gold standard” within the chiropractic community at large. The practitionires were asked if they were utilizing quantiﬁable studies and secondly, are they performing regular moni…	SF 36/12 Visual analogue scale (sliding scale 0 to 100) Numerical rating scale (Borg digital 0 to 10) Pain diagram Low Back Revised Oswestry Roland Morris Questionnaire Neck Disability Index Functional Rating Index Disabilities of the Arm Shoulder Hand (DASH) EPIC Function Hand Sort Patient-Rated Wrist Evaluation (PRWE) Lower Extremity Functional Scale (LEFS) Minnesota Multiphasic Personality Inv…	None	Quantifying the rate of utilization of various outcome measures at the time of intake assessment and during the course of treatment. A blank space was provided so that survey participants could also characterize their use of other instruments not speciﬁcally listed in our survey.	N/A	Dichotomous: always, commonly, occasionally or never used. dichotomous: During he course of treatment and the frequency of repeat testing was speciﬁ ed by choosing from one or more of the following response items: “each visit,”“every 9–12 visits” (approximately once a month during active treatment),“annually,” “when patient not responding,” “at dismissal,” or alternatively, “never.”	None	Data were tabulated for all item and response category combinations as frequencies and percentages using the total sample size as the denominator		None	None	None	A pain diagram was the most commonly used subjective outcome measure and was administered routinely (either “always” or “commonly”) by 75% of respondents, at either the initial consultation or during a subsequent visit. Numerical rating and visual analogue scales were less popular (routinely used by 59% and 42% respectively). The majority of respondents (80%) seldom (“occasionally” or “never”) us…	None	None	None	None	None	None	None		The majority of chiropractors do not use psychosocial questionnaires or condition-speciﬁc disability indices to document baseline or subsequent changes in health status. Chiropractors are more likely to rely on medical history taking and pain drawings during an initial intake assessment, as well as neurological and visually estimated range of motion testing during both initial intake and subseque…	Authors recommend greater education on and promotion of the use of more objective assessment methods throughout the profession. Greater utilization of back pain specifi c disability indices is encouraged among chiropractors to improve both the monitoring and documentation of patients’ responses to care. Similarly, greater utilization of psychosocial measures is encouraged to improve awareness of …	Only 62 (38%) returned the questionnaires. The authors neglected to collect speciﬁc demographic and practice pattern data from respondents. Authors were unable to determine whether utilization of speciﬁc questionnaires was associated with factors such as the presence or absence of university-afﬁliated or multidisciplinary-based practice, underlying chiropractic philosophical orientation, preferre…	A broader survey with more representative sampling of members throughout Canada would be an informative follow-up to this study. determine if utilization of these indexes (Roland Morris Questionnaire, NDI, DASH, LEFS) increases among Saskatchewan chiropractors as a result of this new financial incentive.	N/A	N/A
	Kent [66]	Kent PM1, Keating JL, Taylor NF.	Monash Department of Clinical Epidemiology at Cabrini Hospital, Victoria, Australia.	2009	Primary care clinicians use variable methods to assess acute nonspecific low back pain and usually focus on impairments	Manual Therapy	Australia	Clinical (setting not specified)	Describe the methods that primary care clinicians currently use to assess NSLBP and to investigate whether these assessment practices differ across professional disciplines. A secondary aim was to investigate the extent to which clinicians assess across domains of health.	As most primary care clinicians believe NSLBP is a number of subgroups but share little agreement regarding the symptoms and signs that identify these subgroups, could there be variability in the methods clinicians use to assess NSLBP and uncertainty regarding best practice.		Mailed questionnaire on the methods primary care clinicians use to assess acute LBP	Chiropractors, General Medical Practitioners (GPs), Manipulative Physiotherapists, Musculoskeletal Medicine Practitioners, Osteopaths, and Physiotherapists. No other inclusion or exclusion criteria given.	MD/DC/PT Questionnaire mailed to 200 randomly selected PC clinicians. No details given.	(Physiotherapy n = 113 (64% response), Manipulative Physiotherapy n = 142 (78% response), Chiropractic n = 111 (60% response), Osteopathy n = 101 (57% response), General Medical Practice n = 84 (42% response), Musculoskeletal Medicine n = 100 (59% response)	1093	651	651	442 incomplete	Postal questionnaire on assessment tests used by clinicians for LBP. 48 assessment techniques were listed, (respondants could add unlisted) chosen by researchers for being most commonly used, most commonly recommended or for which there was evidence of clinical utility.	Based on questionnaire by Kent PM, Keating J. 2004	Comparison of DC, GP, Manipulative PTs, Musculoskeletal Medicine Practitioners, Osteopaths, and PTs knowledge, belief and practice on LBP assessments	Use of assessment techniques for LBP (listed or unlisted), difference across professions, proportions of health domains assessed (physical impairment, pain, activity limitation, psychosocial functioning, and imaging)	N/A	Dichotomous. The response options for each assessment technique were arbitrarily defined as: Very frequently (100-61% of the time), Often (60-31%), Sometimes (30-1%), Never (0%), Don’t know the test. Percentages (and 95% CI) of responding clinicians who used each listed NSLBP assessment technique were calculated.	None	Frequency distributions were used to describe the use of assessment techniques across professions. Bonferroni-adjusted Mann Whitney U tests were used to determine between-discipline differences in assessment technique use.		(Physiotherapy n = 113 (64% response), Manipulative Physiotherapy n = 142 (78% response), Chiropractic n = 111 (60% response), Osteopathy n = 101 (57% response), General Medical Practice n = 84 (42% response), Musculoskeletal Medicine n = 100 (59% response)	48 assessment techniques were listed in 5 domains (physical impairment, pain, activity limitation, psychosocial functioning, and imaging) but no specific details given	Evaluation of lumbosacral ROM was the most commonly reported assessment, but only 10% of clinicians measured ROM very frequently or often. It appears that most clinicians use visual estimation of ROM. Results suggest diverse assessment techniques and lack of consensus on best practice. Assessment of ROM and pain was common but formal measurement was less common. It would appear that clinical reas…	Almost all assessments were for physical impairment or pain, whereas activity limitation and psychosocial were less frequently assessed. Frequently used techniques were assessments of physical impairments (81%), pain (14%) and imaging (5%). Data indicate significant between-discipline variation in the methods used to assess acute LBP. DC assess quadrant/Kemps, ‘applied kinesiology’, X-ray visual …	Not included. Results suggest lack of consensus about EBP and speculate on reasons, but no evaluation was carried out.	N/A	Not evaluated	N/A	N/A	practice associated with a higher use of MC, and clinic owners used MC more often than employees	N/A		Diverse assessment methods which reflects a lack of consensus on best practice.	The reported assessment of symptoms and signs from the domains of activity limitation and psychosocial function was less common, although there is evidence that this information can be prognostically important and useful for outcome assessment. Adoption of greater standardisation of assessment by clinicians may require demonstration of the capacity of this standardisation to improve patient outco…	(1) a nonrespondent bias could not be determined for the 40% of clinicians who did not return completed questionnaires; (2) the data were based on clinician self-report, not observation of actual behaviour; and (3) caution may be required in generalising these results to other countries.	One pathway to promote standardisation would be further research to determine if the identification of subgroups of NSLBP based on clusters of symptoms and signs does result in better patient outcomes, or whether simple generic assessments provide adequate clinical information.	Faculty of Health Sciences (La Trobe University), Joint Coal Board Health & Safety Trust (Australia), Musculoskeletal Physiotherapy Association and Medical Research Council of Australia.	The authors declare that they have no competing interests.
	Leach [67]	Leach RA1, Cossman RE, Yates JM.	1Mississippi Chiropractic Association, Starkville, MS 39759, USA	2011	Familiarity with and advocacy of healthy people 2010 goals by Mississippi chiropractic association members	JMPT	Mississippi, US	Private practice	Determine the familiarity with and stated advocacy of Healthy People 2010 objectives by member doctors of the Mississippi Chiropractic Association. “Are there differences in support or incorporation into practice between those who read the Healthy People 2010 objectives and those who did not read the objectives	N/Ap		Post-WQuestionnaire given handed out to MCA at meeting on knowledge and agreement with Healthy People Objectives 2010	Member doctors of the MCA	DC Convenient at Fall MCA meeting. Also by letters to all member doctors not present at meeting	Mississippi Chiropractic Association doctors vary from broad scope to narrow scope in their beliefs and practices, and for the past several years, membership has been at a historic high; at the time of the present study	157 members	68	68	N/A	From this search, a survey was developed by one of the authors (RAL) to test knowledge and agreement with CDC Healthy People 2010 objectives. The objectives focused on 10 leading indicators of health that could readily be applied in chiropractic practice: physical activity, overweight and obesity, tobacco use, substance abuse, responsible sexual behavior, mental health, injury and violence, envir…	Author-developed tool	Practice between those who read the Healthy People 2010 objectives and those who did not read the objectives	N/A	N/A	Dichotomus and continuous: demographic data, understanding of objectives, support of objectives (%)	N/Ap			84.8% men 95.4% CA 60.3% 7 years of college or more half/half over or under 45 years Solo practice (They are primarily men (84.8%), CA (95.4%, in contrast with 60% statewide ratio for all ages), with 7 or more years of college (60.3%), and almost evenly split with nearly half older than the age of 45 years and 50.7% aged 45 years or younger. They are typically in a solo practice, although 25% are…	CDC Healthy People 2010 objectives.	Understanding and support of Healthy people objectives	42%- cread studied and understand HPO 2010 29% : not read 29% Unsure 45%: understood HPO are comprehensive set of national health care objectives 57% identified 2 overarching goals	44%: agree office supports HPO 2010; 27% disagree that practice reflects HPO. 29% Unsure; 58% agree and support the HPO. most participants had not read the CDC Leading Health Indicators 2/3 of the practicing chiropractors (58%) are in need of exposure to and education about the Healthy People objectives nearly unanimous in their support for diet, exercise, and nutrition objectives as well as supp…	N/A	N/A	N/A	N/A	N/A	N/A		DCs in Mississippi consider themselves wellness oriented. 2/3 of DC are in need of further education regarding Healthy People 2010 objectives. chiropractors are supportive of 9 of 10 Leading Health Indicators, and most appears to incorporate half of these into their practices. DCs who have read the objectives tend to be more supportive of the national goals than those who have not read them. ealt…	Health education initiatives may assist chiropractors in further incorporating CDC objectives into their practice behaviors, thereby improving access to quality health care.	Quiz developed for this research was a novel instrument for which reliability and content validity had not been established DCs might have been confused or misread statements. No observations made in actual practice. Convenience sample, and doctors who responded to the survey may have been biased toward or against support for public health measure Small sample. Only MCA members surveyed.	Further health education research is warranted to explore these findings and assist chiropractors in further incorporating CDC objectives into their practice behaviors, improving access to quality health care.	MCA provided a $500 grant to cover a portion of travel and mailing expenses associated with this research study.	None perceived.
	Ndeten [68]	Ndetan H1, Evans MW Jr, Felini M, Bae S, Rupert R, Singh KP.	1Parker College of Chiropractic, Research Institute, Dallas, TX 75229, USA	2010	Chiropractic and medical use of health promotion in the management of arthritis: analysis of the 2006 national health interview survey	J manipulative and physio therapeutics	Dallas, Texas, USA	Community/Clinical	To evaluate whether health promotion recommendations for known risk factors of arthritis differed between general medical doctors and doctors of chiropractic (DCs) in a nationally representative US population with arthritis.	The importance of integrating healthy behavior counseling into routine health care is universal but may depend on the type of medical care provider as well as the conditions presented by patients.		Retro Long This study used the data from the adult sample core module of the National Health Interview Survey (NHIS) 2006 on health promotion	US civilian noninstitutionalized adult population (18+ years of age)	DC Sample core module of the (NHIS) 2006	24275	prevalence of arthritis was reported by 26.3% (n= 6374). Male= 2304 (36.15%), Female= 4070 (63.85%).	6374	6374	N/A	Reported health promotion (HP) for doctors of chiropractic (DCs)	N/A	Reported health promotion (HP) for medical doctors (MDs)	Receiving HP advice	N/A	Prevalence of arthritis :categorical (yes/no), receiving HP recommendations (advice on weight loss and/or increase exercise): considered as being diagnosed with arthritis		Multiple logistic regression models using (SAS) software, v 9.1.3. Odds ratios (OR) and 95% confidence intervals (CI) were calculated using binary logistic regression models. The Breslow-Day statistics (at the 5% level of significance) was used to assess whether PT and the other potential predictors were effect modifiers. Any variable that yielded a 15% difference between the crude and adjusted O…		None	None	None	Health promotion recommendations made to patients with arthritis by their health care providers: MD only (n = 3724) (Weight loss: n (%) 1334 (35.82), OR (95% CI) 1.37 (1.18-1.58), Increase exercise (n (%)2181 (58.57), OR (95% CI) 1.48 (1.30-1.71) ) DC only (n = 82) (Weight loss: n (%) 26 (31.71), OR (95% CI) 1.04 (0.89-1.22), Increase exercise (n (%) 42 (51.22),OR (95% CI) 1.12 (0.96-1.31)) PT on…	None	None	None	None	None	None	N/A		Chiropractic care seems to be used less by patients with arthritis, mostly by whites, females, and younger adults. Chiropractors in the US may be making some HP recommendations in the management of arthritis, but not significantly more than MDs.	• Only approximately a third of the patients diagnosed with arthritis in the US seemed to have received advice by their health care provider to lose weight as a measure to alleviate the condition, whereas higher proportion (approximately 60%) might have been advised to increase exercise. • HP efforts to patients with arthritis do not differ significantly between MDs and DCs, as reported by NHIS 2…	Secondary data not collected specifically for this purpose were used. Most of the questions within the NHIS 2006 data set, particularly those dealing with health care providers and prevention/HP, were not well delineated. This resulted in the use of a subsetted data set for the analyses. As such, the complete design information for variance estimations were not available. low response rate on the…	Translation of HP messages into public practice will be more informative. More research specific to what is and can be recommended to those with arthritis should be conducted particularly because it relates to health-promoting behaviors.	No funding sources reported	No conflicts of interest were reported for this study.
	Freburger [69]	Freburger JK. PT, PhD1,2 Carey TS. MD, MPH1,3 Holme GM. PhD1 Wallace AS. RN, PhD4 Castel LD. PhD5 Darter JD. BA1, Jackman AM.MSW1	1Cecil G. Sheps Center for Health Services Research, University of New Mexico 2Division of Physical Therapy, University of New Mexico 3Department of Medicine, University of New Mexico 4College of Nursing, University of New Mexico 5Department of General Internal Medicine, Vanderbilt University Corresponding author: Janet K. Freburger, The Cecil G. Sheps Center for Health Services Research, The Uni…	2009	Exercise Prescription for Chronic Back or Neck Pain: Who Prescribes It? Who Gets It? What Is Prescribed?	Arthritis and Rheumatism	NC, USA	Clinical	To describe exercise prescription in routine clinical practice for individuals with chronic back or neck pain	Do the amount of supervision and types of exercises prescribed follow current practice guidelines?		Tel Cross-sectional computer-assisted telephone survey on exercise	Patients with chronic back or neck pain who saw a physician, DC, and/or PT over past 12 months.	MD/PT/DC A stratified probability sample of N Carolina telephone numbers was obtained from a sampling vendor. 4,451 adults from 3,276 households had a history of back and/or neck pain. One adult from each of these households was randomly selected to be interviewed in more detail. (n= 684, with 574 chronic back and 110 chronic neck pain who completed the exercise section of the survey and who had …	n=684, with 574 chronic back and 110 chronic neck pain. Mean age 52.5 yrs. Female 62.1% Back pain 83.2%, mean DC visits in past 12 months n=21.8	3276	2723 interviewed	1368? Not clear	N/A	Individuals were asked about whether they were prescribed exercise, the amount of supervision received, and the type, duration, and frequency of the prescribed exercise.	Expansion of a computer-assisted survey instrument fielded in 1992, and translated into Spanish. Included Short Form 12 [SF-12] Health Survey), functional status (Roland-Morris Disability questionnaire) and Neck Disability Index	Comparison between prescription of exercise by MD, DC or PT	Exercise, pain, provider, medication and treatment use in past year,	General health status, functional status, demographics	Supervision (of exercise) data were dichotomized, pain intensity on 0-10 scale, disability scores, medication use in past 30 days, location of pain, spinal surgery (%, mean, SD)	None	Descriptive statistics were used to characterize individuals by whether they had received exercise prescription. Two sample t-tests and chi-square tests of proportions conducted to determine differences in the characteristics of the 2 groups. Multivariable logistic regression analyses for correlations		n=684, with 574 chronic back and 110 chronic neck pain. Mean age 52.5 yrs. Female 62.1% Back pain 83.2%, mean DC visits in past 12 months n=21.8	Treatment of neck pain: noninvasive interventions. Results of the Bone and Joint Decade 2000–2010 Task Force on Neck Pain and Its Associated Disorders. European guidelines for the management of chronic nonspecific low back pain. Philadelphia Panel evidence-based clinical practice guidelines on selected rehabilitation interventions for neck pain.	The amount of supervision and types of exercises prescribed do not follow current practice guidelines. All types of providers appeared to provide therapeutic levels of exercise duration, with patients instructed to exercise for a total of 3.5 hours a week. Following these guidelines for 6 weeks would achieve the high-dosage rate of 20 hours that has been recommended for the treatment of chronic L…	Exercise is being underutilized as a treatment for chronic back and neck pain. PTs were the most likely to prescribe exercise; however, approximately one-third of individuals who saw a PT did not receive exercise prescription. DC were the next most likely to prescribe exercise, MD least likely. Women, people with a higher education level, and those receiving worker’s compensation were more likely…	N/A	MD less likely to prescribe exercise because of time constraints and/or comfort level of physician	N/A	N/A	N/A	PTs were much more likely to provide supervision and were more likely to prescribe stretching and strengthening exercises	N/A		Exercise is being underutilized as a treatment for chronic back and neck pain. The amount of supervision and types of exercises prescribed do not follow current practice guidelines. Exercise prescription provided by PTs appears to be most in line with current guidelines.	Study provides valuable information that is currently lacking in the literature regarding exercise prescription in everyday practice. There is much room for improvement by all types of providers who prescribe exercise for patients with chronic back and neck pain.	Relied on patient self-report regarding exercise prescription, type, frequency, and duration. No data on the duration pts actually exercised. Issues with subject recall.	Utilize other research designs (e.g., cohort) and sources of data (e.g., provider report, claims data) to gather information regarding exercise prescription. Explore provider-level characteristics and additional patient-level characteristics associated with exercise prescription, as well as barriers to prescription of and adherence to exercise treatments. Collaborative models of care, and provide…	National Institute of Arthritis and Musculoskeletal and Skin Diseases, National Research Service Award Institutional Training Grant from Agency for Healthcare Research and Quality, National Research Service Award Institutional Training Grant from National Institute of Nursing Research	N/A
	Fikar [70]	Fikar PF. MChiro, BA, CNA, . Edlund KA. DC, BSc, ICSSD, Newell, N. BSc MSc PhD FRCC (Hon) FEAC,	Patricia E Fikar, MChiro, BA, CNA, Chiropractor, Private Practice, Vienna,Austria. Kent A Edlund, DC, BSc, ICSSD, Senior Clinical Tutor, Anglo-EuropeanCollege of Chiropractic, 13–15 Parkwood Road, Bournemouth, Dorset, BH52DF, UK. Dave Newell, BSc MSc PhD FRCC (Hon) FEAC, Director of Research,Anglo-European College of Chiropractic, 13–15 Parkwood Road, Bournemouth, Dorset, BH5 2DF, UK.	2015	Current preventative and health promotional care offered to patients by chiropractors in the United Kingdom: a survey	C&MT	UK	Clinical	To document preventative and health promotional care offered to patients by chiropractors in the UK.	Preventative healthcare and health promotion behaviours in UK chiropractors.		Online cross sectional questionnaire	Members of four UK chiropractic associations.	All members were sent link to survey	Of the total respondents, 63% were BCA members, with another 25% representing the UCA, 11% representing the MCA, 3% representing the SCA and 4% representing other associations. Just under half of all respondents (44.6%) were female. Most (52.1%) had practiced for 10 years or less and the majority (54.2%) were trained at the AECC.	509	2448	509	0	The items were organised into categories, namely, nutrition, physical activity, psychosocial well-being, smoking and alcohol consumption.	Survey designed for this study	Between group analysis	To determine if care is being provided by UK chiropractors in regards to preventative healthcare and health promotion, particularly in the areas of nutrition, physical fitness and exercise, psychosocial well-being, smoking and alcohol consumption.	To identify to what extent such care is provided.	Descriptive analyses and frequencies	None	Descriptive analyses were performed to identify the trends in current practice of chiropractors in the UK. Additionally, subgroup analyses of all items were performed using Pearson Chi-Square tests to determine statistically significant differences between respondents based on gender, years in practice, educational institution and association membership.		Of the total respondents, 63% were BCA members, with another 25% representing the UCA, 11% representing the MCA, 3% representing the SCA and 4% representing other associations. Just under half of all respondents (44.6%) were female. Most (52.1%) had practiced for 10 years or less and the majority (54.2%) were trained at the AECC.	N/A	Similar proportions of chiropractors indicated they would evaluate or monitor (56.4-97.1%) or give advice/resources (53.8-96.3%), depending on the specific issues listed. However, respondents’ perceived responsibility to discuss lifestyle issues with patients and the actual proportion that evaluate or monitor, give advice/ resources or set goals in practice differed across all categories. When as…	Of all respondents, 89.0% consider themselves to be evidence informed practitioners. Depending on the issue, 61.7 to 97.1% of the respondents agreed that the items associated with lifestyle issues were their responsibility to discuss. 97.1% report evaluating and monitoring patients in regards to posture , inactivity/overactivity (90.8%) and movement patterns (88.6%). Slightly fewer provide this t…	N/A	N/A	N/A	N/A	N/A	In relation to patient behaviours, a significantly greater number of female DC reported disturbed sleep and psychosocial stress as being behaviours they evaluate and/or monitor. Conversely, males reported poor posture with higher frequency than females. In regards to the lifestyle changes for which the respondents set and/or reevaluate goals with their patients, respondents in practice for ≤20 ye…	N/A		UK chiropractors are participating in promoting positive lifestyle changes in areas common to preventative healthcare and health promotion areas; however, more can be done, particularly in the areas of smoking and over-consumption of alcohol. In addition, goal-setting to support patient-provider relationships should be more widespread, potentially increasing the utility of such valuable advice an…	Just over half of the DC reported smoking and over-consumption of alcohol as their responsibility to discuss. However, less of these same clinicians evaluate and monitor their patients for these behaviours. More can be done by DC, articularly in the areas of smoking and over-consumption of alcohol. In addition, goal-setting to support patient-provider relationships should be more widespread, pote…	A significant limitation of this study is the estimated 79% non-response rate from the UK chiropractors in this survey. Although the approximate 21% response rate allows us to draw conclusions regarding the practices of those who responded, the UK chiropractic profession is not represented in its entirety. This leads to less than robust confidence in the generalisability of these attitudes and pr…	Further exploration of the patients’ perspective and the reasons why DC do or do not consider it their responsibility to incorporate preventative healthcare and health promotion activities into their practices as well as seeking insight into successful methods being utilised in chiropractic practices should be explored.	None declared	No competing interests or COI declared.
	Hadley [71]	Hadley J., Hassan I1, Khan KS1,2	1The Education Resource Centre. Birmingham Women's Health Care NHS Trust, Edgbaston, Birmingham, B15 2TG, UK 2The University of Birmingham, Edgbaston, Birmingham, B15 2TT, UK	2008	Knowledge and beliefs concerning evidence-based practice amongst complementary and alternative medicine health care practitioners and allied health care professionals: A questionnaire survey	BMC Complementary and Alternative Medicine	United Kingdom	Academic: EBP course	Survey to measure allied health care professionals and CAM practitioners' basic knowledge, skills and beliefs concerning the main principles of EBP.	Questionnaire survey to assess learning needs, measure beliefs and knowledge of EBP, training gaps, and how practitioners access information.		Tel Interview survey on literature searching behaviour and EBP beliefs with 2 mock clinical case presentations on LBP management. Practitioners divided into broad scope (mixers) and narrow scope (straights)	Participants must be listed in a database of all registered practitioners and attend the EBP course	CAM Invitations were sent out to all CAM practitioners and allied health care professionals listed in a database of all registered practitioners. Participants attended one-day EBP courses prior to commencement of teaching. Allied health care professionals included Physiotherapists, Chiropodists, Dentists, Nurses, Midwives, Sport injuries specialists, Nursing assistants and Pharmacists. CAM practi…	62.7% were allied health care professionals and 33.7% practitioners stated that they work in the CAM field (7 missing responses). 47.1% had qualified or had been working in their chosen health care fields within the last 10 years, whilst 42.5% had been qualified or working for 11 years and over.	193	186	186	7 missing responses	The questionnaire measuring basic knowledge, skills and beliefs concerning the main principles of EBP included questions relating to the practitioners' self assessment of their literature searching behaviour, their self perceived knowledge of their own critical appraisal skills and beliefs.	We developed a questionnaire including questions from previously published and validated questionnaires	Comparison of AHP and CAM knowledge, skills and beliefs about EBP	Assessment of literature searching behaviour (access to library, use of internet, email), perceived methodological competence in research appraisal skills and beliefs about EBP.	N/A	Dichotomous. Percentages occurring in response categories (Likert scale from 1-6) (Mean/SD). Compared responses of AHP with CAM	None	Descriptive statistics were computed when possible. The data was summarized as percentages occurring in the various response categories. Paired Likert-type items or sets of items were compared using nonparametric statistical techniques (e.g. chi-square homogeneity tests, Mann-Whitney-Wilcoxon U test). Differences on categorical measures were reported as P value. The result was significant if P < …		193 AHCP and CAM. AHCP n= 121 (62.7%) CAM n=65 (33.7%) (7 missing responses). 91 (47.1%) had qualified or had been working in their chosen health care fields within the last 10 years, whilst 82 (42.5%) had been qualified or working for 11 years and over.	No specific source used. General knowledge of research methods and EBP	87.3% had not attended a literature appraisal skills workshop or received formal training in research methods (69.9%), epidemiology (91.2%) or statistics (80.8%). However, 58 (31%) stated that they had actually been personally involved in conducting some research activity.	Far more CAM practitioners compared to AHP accessed educational literature via the Internet (95.3%), used email on a regular basis (90.8%) and explored and searched the Internet for information more than once a week (93.8% and 98% respectively). However, both AHPs and CAM practitioners identified that a vast majority of them did not have access to a library or used email discussion groups in thei…	Respondents who reported that they had not previously attended a literature appraisal workshop stated that EBM has little impact on their clinical practice. Practitioners with more than 11 years experience stated that they had not had good training previously in EBM and they felt that original research papers were confusing more often than their less experienced counterparts. The more experienced…	N/A	The opportunities for CAM practitioners to learn the principles of EBP are limited. We found no courses available in our region. Allied health care professionals and CAM practitioners are not catered for in traditional EBM postgraduate medical training. Respondants indicated they lacked training in EBP and research methods, lacked access to internet or library, lacked confidence at assessing rese…	N/A	N/A	Far more CAM practitioners compared to AHP accessed educational literature via the Internet (95.3%), used email on a regular basis (90.8%) and explored and searched the Internet for information more than once a week (93.8% and 98% respectively).	N/A		The perceived need to obtain training in EBM was high and perception of competence was low. Comparatively, allied health care professionals and those with longer length of time since qualification fared worse than CAM practitioners and those with recent qualification respectively. Furthermore, learning needs varied according to the type of profession, time since graduation and prior research expe…	Findings should be taken into consideration when planning EBP curricula as it is important to tailor teaching to the needs of specific subgroups of trainees to ensure that specific learningneeds are met.	The sample was not randomised and was restricted to those individuals who may have been more aware and self-motivated than other practitioners. Furthermore, our respondents were all based within the West Midlands region and as such our findings may not entirely reflect the knowledge and beliefs of other allied health care professionals and CAM practitioners outside of the region.	Survey findings are exploratory and will benefit from further replication	The courses were funded from a grant received from the Learning and Skills Council and European Social Fund	The authors declare that they have no competing interests.
	Bussières [72]	Bussières AB1,2,3*, Al Zoubi F1, Quon JA4,5,6, Ahmed S1,3,7, Thomas A1,3,8, Stuber K9, Sajko S10, French S11, Members of the Canadian Chiropractic Guideline Initiative	AEB has clinical training in nursing and chiropractic with over 15 years ofclinical experience and holds a faculty position at the School of Physical andOccupational Therapy at McGill University and in a chiropractic departmentof a public university. He holds a Canadian Chiropractic Research Foundation(CCRF) chair in Epidemiology and Rehabilitation at McGill University. FAZ is aphysical therapist…	2015	Fast tracking the design of theory-based KT interventions through a consensus process	IS	Canada	Clinicial	Study of factors perceived to influence the use of multimodal care to manage non-specific neck pain, and mapped behaviour change techniques to key theoretical domains.	Barriers and facilitators to using multimodal care to manage non-specific neck pain.		Development of KT educational intervention following individual telephone interviews exploring beliefs about managing neck pain. After analysis, an expert panel formally met to map behaviour change techniques to key theoretical domains and identify relevant KT strategies and modes of delivery to increase the use of multimodal care among chiropractors.	Phase 1: DC on CCA membership list in full-time practice and/or had prolonged experience as educators or leaders within professional chiropractic organizations.	Phase 1: A purposive sample of 13 chiropractors was drawn from the CCA membership list (N = 7,200) to capture respondents representing a broad range of geographical areas, years in practice and expertise (field practice as well as decisionmakers).	Phase 1: Participants were either chiropractors in full-time practice (n=9) or chiropractors who had prolonged experience as educators or leaders within professional chiropractic organizations (n=4) from 6 Canadian Provinces. The average age of interview participants was 46.7 years (SD ± 6.8); 30% (4/13) were females, and the average number of years in practice was 20.8 years (SD ± 7.2). Phase 2:…	Phase 1: 13 Phase 2: 7	Phase 1: 13 Phase 2: 7	Phase 1: 13 Phase 2: 7	0	Phase 1: Telephone interviews on beliefs about managing neck pain Phase 2: Intervention design (mapping)	Phase 1: An interview topic guide based on the TDF was developed. Phase 2: map behaviour change techniques to key TDF domains and to develop a KT intervention for chiropractors to support the use of the neck pain guideline.	N/A	DC beliefs about managing non-specific neck pain through multimodal care, and barriers and facilitators to implementing evidence-based management recommendations for neck pain.	Mapping of behaviour change techniques to key TDF domains and to develop a KT intervention	Qualitiative (coding)	None	Data were transcribed verbatim and anonymized prior to analysis. The initial findings were then reviewed by the 15-member committee attending a 2-day meeting to identify barriers and enablers.		Nine DC and four leaders/decision-makers in the profession within six Canadian provinces. The average age of interview participants was 46.7 years (SD ± 6.8); 30% (4/13) were females, and the average number of years in practice was 20.8 years (SD ± 7.2).	2014 Neck Pain Guideline Theoretical Domains Framework	A majority of participants felt that better patient outcomes with multimodal treatment would likely reinforce their adoption of this approach. Nonetheless, few clinicians indicated that they routinely measure patient progress with validated tools.	Nine key domains were considered to have a greater influence on the targeted behaviour: 1) Social Influences; 2) Environmental Context and Resources; 3) Reinforcement; 4) Skills; 5) Behavioural Regulation; 6) Knowledge; 7) Memory, Attention and Decision Processes; 8) Social/Professional Role and Identity; and 9) Beliefs about Consequences	Our interview participants expressed high intentions of managing neck pain patients in a way consistent with the guideline and were confident in their ability to manage neck pain (Beliefs about Capabilities). About half of respondents’ statements (28/59) expressed agreement with the recommendations of the neck pain guidelines, and nine additional statements suggested these guidelines fairly repre…	While participants were generally aware of and agreed with the guideline content (Knowledge), some admitted they preferred relying on their personal experience to guide treatment. Most of our interview participants agreed that communication and technical skills are the key to effective patient management and good patient outcomes.	Nearly all (12/13) participants indicated that they experienced no important environmental constraints when implementing multimodal care. However, in many statements (44/59), participants expressed a desire for additional exercise equipment or educational resources. Statements from four participants indicated that running behind schedule might affect their use of multimodal treatments on any part…	N/A	N/A	N/A	N/A		Adherence to neck pain guideline recommendations appears to be influenced by a number of barriers and facilitators. Relevant TDF domains included Social Influences; Environmental Context and Resources; Reinforcement; Skills; Behavioural Regulation; Knowledge; Memory, Attention and Decision Processes; Social/Professional Role and Identity;andBeliefs about Consequences. These domains appeared to be…	Our study findings informed the development of a theory-based KT intervention aimed at increasing the likelihood of clinicians to provide multimodal care for neck pain patients.	The small number of participants and potentially biased nature of our sample. However, we observed that similar themes started to recur by the third interview, and no new themes emerged after the 11th participant. We therefore believe that it is unlikely that the inclusion of more participants would have changed the overall balance between different beliefs favouring, versus those opposing, our t…	We plan to evaluate the effectiveness of the KT intervention in a future study. The process can now be replicated more efficiently using the CCGI committee members to address other knowledge-practice gaps relevant to the scope of chiropractic practice.	This study was funded by The Canadian Chiropractic Guideline Initiative. The funding body did not influence the study results.	None delared.
	Walker [73]	Walkera BF, Stomskia NJ,∗, Hebertb JJ, French SDac	aSchoolofHealthProfessions,MurdochUniversity,90SouthStreet,Murdoch,WesternAustralia6150,AustraliabSchoolofPsychologyandExerciseScience,MurdochUniversity,90SouthStreet,Murdoch,WesternAustralia6150,AustraliacSchoolofRehabilitationTherapy,Queen’sUniversity,Kingston,ON,Canada	2014	Evidence-based practice in chiropractic practice: A survey of chiropractors’ knowledge, skills, use of research literature and barriers to the use of research evidence	CMT	Australia	Clinical	To determine chiropractors’ skills and knowledge associated with evidence-based practice, and their perceived barriers to EBP.	EBP skills and knowledge and barriers to EBP (knowledge of research literature).		Online survey	All registered Australian chiropractors	Disseminated through email by Australian chiropractic professional organisations and the Chiropractic Board of Australia	Respondents were typically male (73.4%), with one-third aged 31—40 years (31.3%). Most respondents practised in a metropolitan region (63.5%), working 30—40 (37.7%) hours per week.	584	4378	584	3794	Survey gathering information on age; years since registration; reading research literature; and use of research literature in clinical decision-making.	Adapted questionnaire (Jette et al)	Associations between responses to items measuring knowledge and skills with items measuring: age; years since registration; reading research literature; and use of research literature in clinical decision-making.	EBP skills and knowledge, and barriers to EBP • attitudes and beliefs about EBP • interest and motivation in using EBP • knowledge and skills related to educational training and conﬁdence in identiﬁcation and critical appraisal of research literature • attention to literature, which involved reading research literature, using research literature in making clinical decisions, and the use of medica…	N/A	Descriptive statistics and frequencies. Odds ratios and 95% conﬁdence intervals were calculated to examine the likelihood of exhibiting a certain behaviour (e.g., using research evidence) given an individual characteristic (e.g., conﬁdence in ability to critically review literature).	None	Logistic regression analyses were conducted to examine univariate associations between responses to items measuring knowledge and skills with items measuring: age; years since registration; reading research literature; and use of research literature in clinical decision-making. SPSS v.21		Respondents were typically male (73.4%), with one-third aged 31—40 years (31.3%). Most respondents practised in a metropolitan region (63.5%), working 30—40 (37.7%) hours per week.	The most common sources of research evidence for the respondents were professional seminars (82.5% listed it as one of the three most common); professional newsletters (80.9% listed it as one of the three most common); and primary research journals (70.5% listed it as one of the three most common).	N/A	About half of the respondents stated they had learned the foundations of EBP (56.6%) during their undergraduate training. One in six respondents (16.5%) read one or no articles per month, and almost half (45.1%) read two to ﬁve articles a month. Around one-third of respondents (30.3%) used healthcare journal databases to search for practice relevant literature two to ﬁve times per month, and abou…	Slightly more than two thirds of the respondents were conﬁdent in their ability to critically review literature (69.5%) and ﬁnd relevant research to answer clinical questions (72.6%).	The respondents viewed the three main barriers as insufﬁcient time (59.4% indicated that it was either the ﬁrst, second or third most important barrier); lack of generalisability of literature ﬁndings to patient population (58% indicated that it was either the ﬁrst, second or third most important barrier); and an inability to apply research ﬁndings to individual patients with unique characteristi…	The lowest ranked barriers were a lack of collegial support (10.6% indicated that it was either the ﬁrst, second or third most important barrier), and poor ability to critically appraise research literature (16.3%indicated that it was either the ﬁrst, second or third most important barrier).	N/A	N/A	The demographic factors age and year since graduation were associated with most aspects of skills and knowledge. Older respondents were less likely to: have learnt the foundations of EBP during undergraduate training; The odds ratios for these associations ranged from 0.92 to 0.95. Respondents who had been registered for more years were less likely to: have learnt the foundations of EBP during un…	N/A		The majority of respondents expressed conﬁdence in their EBP skills.	It is important to deliver educational interventions that enhance Australian chiropractors’ conﬁdence in their ability to identify and critically appraise research literature as these factors were associated with increased use of research literature in clinical decision-making, which in turn tends to promote higher quality healthcare.	We identiﬁed the total number of registered chiropractors in Australia, but the precise response rate was indeterminate as third parties disseminated the questionnaire through email and it is unclear how many chiropractors received the invitation to participate. However, the number of returned questionnaires (n = 584) was low as it is possible that all registered chiropractors (n = 4378) may have…	Further studies may be beneﬁcial to examine the ability of Australian chiropractors to apply their skills in answering evidence-based case scenarios. Such information could inform the content of continuing professional development programs in evidence-based practice skills.	N/A	No COI declared
	Pincus [74]	Pincus T1, Greenwood L, McHarg E.	1Department of Psychology, Royal Holloway, University of London, Egham, UK	2011	Advising people with back pain to take time off work: A survey examining the role of private musculoskeletal practitioners in the UK	Pain	United Kingdom	Clinical (various practice settings)	To investigate HCP clinical behaviour & beliefs about the role of CPG in maintaining LBP patients at work and work absence.	Do HCP follow CPG in regarding work absence and is there a difference in beliefs and behaviour between practitioner groups		Mailed Cross-sectional mailed questionnaire on behaviour, beliefs, attitudes to back pain	Osteopaths, PT, and DC on professional registers in Scotland, Wales, and England	DC/PT The sampling frame used was based on geographic distribution; 11% in Scotland, 11% in Wales, 26% in the Southeast of England, 26% in the North of England and the Midlands, and 26% in the West of England. Addresses of clinicians were extracted from professional registers.	Osteo n=126, DC n=112, PT n=113 Practitioners across the professional groups were mostly between ages 30 - 50 yrs. The gender distribution in osteos and DC was equal, but PT were 75% female. Whereas almost all the osteos and DC worked strictly privately, 20% of the PT also practiced in the NHS.	900	337	337	14	28-item survey included demographic and practice information, work-related behaviour (leave certificates, work absence recommendations, exercises, visits to workplace), Attitudes to Back Pain Scale and items on work-related beliefs (benefit v threat to health of work, work-related roles, need for patients to take short break, role of employers)	Attitudes to Back Pain scale and author-developed tool	Comparison among professional groups	Work-related behaviour, beliefs, attitudes to back pain, work-related roles, demographics and differences between groups	N/A	Continuous 7-point response ranging from ‘‘completely disagree’’ to ‘‘completely agree’’. Frequency of behaviours	None	Descriptive statistics to summarise data for the entire sample, and by professional group. Group comparisons using parametric and nonparametric statistics. Spearman correlations to explore the relationship between general beliefs about back pain and work-related beliefs, and between beliefs about work and reported behaviours. Exploratory factor analysis for the new work-related beliefs questionna…		Osteo n=126, DC n=112, PT n=113 Practitioners across the professional groups were mostly between ages 30 - 50 yrs. The gender distribution in osteos and DC was equal, but PT were 75% female. Whereas almost all the osteos and DC worked strictly privately, 20% of the PT also practiced in the NHS.	NICE guidelines 2009 (referenced only)	In contrast to current guidelines, many practitioners believe that LBP necessitates work absence. Advising patients to take work absence, described as a short break from work, by all groups was extremely common but PTs endorsed significantly more strongly the benefits of work than either the osteopaths or DC	Many practitioners do not endorse direct work-related activity as part of their remit and do not regard establishing contact with work as part of their role, and view at least some aspects of work as detrimental to patients’ recovery. Most recommend work absence to at least some patients with LBP. PTs in the UK have higher levels of belief in the benefits of work, and lower beliefs in work as a t…	Many private musculoskeletal practitioners in the UK do not seevtheir role as directly intervening to reduce work absenteeism due to LBP. Many practitioners believe that work duties cause and exacerbate LBP, and it is common for practitioners to recommend a short absence from work, contrary to guideline recommendations.	Beliefs about the importance of short work absence for LBP. They do not endorse direct work-related activity as part of their remit. Many practitioners do not regard establishing contact with workplace as part of their role	N/A	N/A	N/A	PTs visited the workplace more frequently than either of the other groups. Osteos were more likely to give out sick leave certificates than DC, who in turn were more likely to give out sick leave certificates than PTs . 95% of PTs either always or often incorporated exercise regimes into the patient’s work routine, compared to 70% of osteos and 81% of DC. PTs endorsed significantly more strongly …	N/A		Many private musculoskeletal practitioners in the UK do not see their role as directly intervening to reduce work absenteeism due to LBP. Many practitioners believe that work duties cause and exacerbate LBP, and it is common for practitioners to recommend a short absence from work. Direct contact with employers and visits to the work setting are extremely rare, thus reducing the potential for hol…	If return to (adjusted) work is beneficial to patients, and is a primary goal for cost-savings, bringing these practitioners on board and altering their perceptions of the Individual–employer–clinician triad is important. Encourage implementation of guidelines, education of patients and integrated care at work to reduce absenteeism.	Response rate of 37% makes it it possible that practitioners who were more interested in work aspects were more likely to respond. This potential bias would most likely result in an underestimation of the advice for work absence. Findings may not represent musculoskeletal practitioner populations outside the UK, and within the NHS in the UK. Self-reported behaviours may not represent actual behav…	The factor structure of the work-related beliefs questionnaire will need to be confirmed in a new sample. The relationship between beliefs and behaviours in practitioners warrants further investigation (there is moderate evidence that practitioners’ fear avoidance beliefs are associated with reported sick leave prescription, but a biomedical orientation is not associated with the number of sickne…	N/A	The authors have no conflict of interest regarding specific financial interests and relationships and affiliations relevant to the subject of the manuscript.
	Pincus [75]	Pincus T1, Foster NE, Vogel S, Santos R, Breen A, Underwood M.	1Department of Psychology, Royal Holloway University of London, Egham, Surrey, TW20 0EX, UK.	2007	Attitudes to back pain amongst musculoskeletal practitioners: A comparison of professional groups and practice settings using the ABS-mp	Manual Therapy	United Kingdom	Public healthcare & private practice (Primary and Secondary care)	Measure attitudes and beliefs of musculoskeletal practitioners in different practice settings (public and private) to LBP	Does the influence of practice settings on the attitudes of MPs explain current clinical practice and willingness to follow recommendations within clinical guidelines		Mailed Cross-sectional mailed questionnaire survey (Attitudes to Back Pain Scale)	On professional register of DC, Osteopaths or PT in UK	DC/PT Questionnaire sent to postal address of random sample of 900 MPs. Participants also provided information on their age, gender, years in practice and practice settings (Private or NHS setting/Urban or rural, Primary or Secondary care)	74% (n=342) reported working in private settings, 63% (n=293) reported working mainly in primary care, and 61% (n=282) were professionally located in urban settings. Osteos tended to be slightly older in age and had been in clinical practice for longer than the other professional groups. 15% of PTs were male compared with 60% and 53%, respectively, for DCs and osteo. Few osteopaths (n=2) and none…	900 surveys	546	465 132 DC (28%), 159 Osteo (34%), 174 PT (37%)	68 missing, 13 outliers	Postal questionnaire with 2 sections on: 1) Personal interaction (limitations on sessions, psychological items, connection to healthcare system, confidence and concern) 2) Treatment orientation (reactivation, biomedical)	ABS-mp development questionnaire	Comparison of attitudes and beliefs between professional groups, and comparison of role of practice setting (public/private; urban/rural settings and primary/secondary care) on attitudes and beliefs	Comparison of personal interaction attitudes and treatment orientation attitudes; influence of gender, clinical environment and work location; and relationship between practitioner attitudes, age and numbers of years in practice. Outcome is from the second analysis performed. Personal interaction consists of four factor: Psychological, items measuring practitioners’ willingness to engage with psy…	N/A	Continuous (Mean & SD): responses to items scored on a response scale of 1-7 for personal interaction and treatment orientation and correlations between attitudes, age and no of years in practice	None	Multivariate analyses of variance (ANOVA) and calculation of effect sizes for group differences and role of practice setting. Correlations were computed between demographic factors and responses to questionnaire. The analysis was then repeated between the three groups based in private settings, (excluding the NHS based clinicians) with a separate analysis comparing PTs based in private versus NHS…		74% (n=342) reported working in private settings, 63% (n=293) reported working mainly in primary care, and 61% (n=282) were professionally located in urban settings. Osteos tended to be slightly older in age and had been in clinical practice for longer than the other professional groups. 15% of PTs were male compared with 60% and 53%, respectively, for DCs and osteo. Few osteopaths (n=2) and none…	UK guidelines for acute LBP	N/A	Similarity of attitudes between the three groups towards re-activation and referral. ‘Connection to the health-care system’ and ‘Re-activation’ were no longer significant when practice setting was taken into account (between 3 groups). Moderate differences between the groups on their willingness to engage in psychological problems: PTs & DC endorsed these items significantly more highly than oste…	NHS physiotherapists’ disagreement with advice to restrict life-style might be explained by a greater awareness of the recommendations of current clinical guidelines for LBP. In line with current guidelines, all three groups agreed that re-activation was a primary goal in their treatment. ‘Connection to the health-care system’ and ‘Re-activation’ were no longer significant when practice setting w…	N/A	Attitudes to limitations on sessions possibly influenced by pressure & waiting times within the NHS. Might also result from the focus of different educational pathways. PTs may be more likely to follow the self-care, exercise and rehabilitation messages for LBP patients, resulting in greater tendency to limit sessions, whereas osteos and DC prefer to monitor patient progress beyond the immediate …	N/A	N/A	Limitations on Sessions dimension differed significantly between the three groups. PTs limited number of treatment sessions more than DC. Osteos limited sessions more than DC. PTs and DC more willing to engage in psychological issues with LBP patients than osteos. PTs were significantly less concerned about quality of treatment referred patients received than the other two groups. PT scores on Bi…	N/A		PTs tended to endorse limiting treatment sessions more than the osteos, who in turn endorsed such limitations more than DC. DC tended to endorse biomedical attitudes more than PT. For PTs, some of these differences are explained by practice setting in that those who work within the NHS appear to support restricting sessions, and disagree with advice to limit life-style more than private practice …	Need to know more about the degree to which MP attitudes might be modifiable and what the influential factors in that process are. Biomedical or psychosocial attitudes to LBP will be reflected in important initial decisions during patient care encounters and could determine whether MPs emphasize physical factors for causation and perpetuation, or the need to change perceptions of the condition an…	The same practitioners were used to determine the factor structure of the questionnaire and to compare the attitudes of the three groups of DC, osteo and PT.	Future work should use a different sample of health-care practitioners to re-examine the issues raised in this study and confirm the construct validity of the factors within the scales. The extent to which the factors underlying practioner belifs about management of back pain relate to actual clinical behaviour (or behaviour in response to a clinical vignette) is as yet untested. Future research …	Project grant from the Economic and Social Research Council	N/A
	Bussieres [76]	Bussières AB1,2*, Patey AM3 , Francis JJ4 , Sales AE5,6, Grimshaw JM3,7 for the Canada PRIme Plus Team	Population Health Program, Ottawa Hospital Research Institute, University of Ottawa, Ottawa, Canada. 2 Departement Chiropratique, Université du Québec à Trois-Rivières, Trois-Rivières, Canada. 3 Clinical Epidemiology Program, Ottawa Hospital Research Institute – General Campus, Ottawa, Canada. 4 Health Psychology Group and Health Services Research Unit, University of Aberdeen, Foresthill campus, …	2012	Identifying factors likely to influence compliance with diagnostic imaging guideline recommendations for spine disorders among chiropractors in North America: a focus group study using the Theoretical Domains Framework	Implementation Science	Ottawa, Canada	Academic/hospital	The primary objective of the study was to identify chiropractors ’ beliefs about managing uncomplicated back pain without x-rays and to explore barriers and facilitators to implementing evidence-based recommendations on lumbar spine x-rays. A secondary objective was to to compare chiropractors in the United States and Canada on their beliefs regarding the use of spine x-rays	The specified target behavior was managing uncomplicated back pain without x-rays.		Tel Six focus groups based on the TDF with interviews about managing back pain and implementing guidelines	Participants were licensed chiropractors in full-time practice and/or had prolonged experience as chiropractic educators. The sample covered a spectrum (geographical area, chiropractic school attended, x-ray – ordering practice, years in practice, and expertise) to ensure that all viewpoints would be adequately represented.	DC Purposive sample was drawn from the provider organizations	Average age of participants was 44.2 yrs (SD ± 9.2), 28% (5/21) were females, and the average number of yrs in practice was 13.8 yrs (SD ± 7.9). 16 full-time participants,5 were academics or lecturers, and ASH provider tier level ranged from 3 to 6	A total of 154 chiro were invited and they followed up with the first 25 respondents via email or telephone.	21 California (n = 8) Georgia (n = 6) Ontario (n = 3) Quebec (n = 4)	21	4	The focus groups (3-6 participants) lasted between 60 and 90 minutes.An interview topic guide based on the TDF was developed. Questions were informed by previously published work on the topic. Probes were used where necessary for further clarification. The number of questions ranged between two and seven for each of the 12 domains, for a total of 43 questions.	TDF adapted	American and Canadian participants were compared on (1) distribution of utterances within each domain, (2) identification of specific beliefs within domains, and (3) identification of relevant domains likely to influence lumbar x-ray–ordering behavior.	DC beliefs about managing uncomplicated back pain without x-rays and barriers and facilitators to implementing evidence-based recommendations on lumbar spine x-rays	To compare chiropractors in the United States and Canada on their beliefs regarding the use of spine x-rays	Dichotomous (domains and themes) and continuous (frequency and distribution of utterances)	None	Thematic content analysis. Transcripts were coded. Beliefs, coded as being similar or identical statements, were grouped together according to their likelihood to either increase, decreaseor have no influence on x-ray–ordering behavior. Two to three emerging, overarching themes were proposed for each domain.		Average age of participants was 44.2 yrs (SD ± 9.2), 28% (5/21) were females, and the average number of yrs in practice was 13.8 yrs (SD ± 7.9). 16 full-time participants,5 were academics or lecturers, and ASH provider tier level ranged from 3 to 6	1)Diagnostic Imaging Guidelines for Adult Spine Disorders 2)Diagnosis and treatment of low back pain: a joint clinical practice guideline from the American College of Physicians and the American Pain Society. 3)Low back pain early management of persistent non-specific low back pain. (UK guidelines)	Agreement with available diagnostic imaging guidelines widely varied among participants. Three participants admitted not being aware of the existence of the evidence-based guidelines, and three others had minimal knowledge of their content. In addition, some felt their colleagues were not up to date or had insufficient training in critical reading of the literature.	Most participants indicated that the risk of missing a spinal pathology or anomaly were significant disadvantages of managing uncomplicated back pain without x-rays. Many participants took x-rays because of perceived risks of adverse treatment effects or fear of litigation, to help monitor patient conditions and to improve patient compliance. While many participants addressed the perceived need f…	Agreement with available diagnostic imaging guidelines widely varied among participants. Three participants admitted not being aware of the existence of the evidence-based guidelines, and three others had minimal knowledge of their content. In addition, some felt their colleagues were not up to date or had insufficient training in critical reading of the literature.	Four specific beliefs about capabilities were identified, including participants’ self-efficacy, self-confidence, past experience, and clinical uncertainty in managing uncomplicated back pain without x-rays.“Patients who are worried of having something serious and are asking for x-rays do influence my decision to order films.” Social influences, including the influence of formal training, colleag…	Lack of standardization, beliefs about the possibility of visualizing chiropractic subluxations on x-rays, and insufficient knowledge and skills of colleagues in the profession were problematic. Many participants took x-rays because of perceived risks of adverse treatment effects or fear of litigation, to help monitor patient conditions and to improve patient compliance. “When the HMO [health man…	N/A	Three participants admitted not being aware of the existence of the evidence-based guidelines, and three others had minimal knowledge of their content. In addition, some felt their colleagues were not up to date or had insufficient training in critical reading of the literature.	Important differences included perceived threat of litigation among US DC and ASH Network’s incentives to conform to evidence-based practice. Canadian DC admitted ordering routine back x-rays for a majority of new patients. In contrast, American DC generally reported referring fewer than 50% of acute LBP patients	N/A		Corresponding constructs (reinforcement/punishment/consequences, incentives/rewards, and sanctions/rewards) may be important to consider when designing a behavior change intervention among chiropractors enlisted with networks of providers and HMOs. Adherence to diagnostic-imaging guideline recommendations appears to be influenced by a number of factors likely to either increase or decrease orderi…	N/A	1-agreement with other participants for fear of feeling marginalized by colleagues or to please the interviewer is a known weakness of focus groups 2-the lack of clear definitions and the overlaps between multiple domains (e.g., beliefs about consequences and motivations and goals), rendering consensus difficult at times. 3- the number of participants in focus groups conducted was relatively smal…	Study findings can be used to inform the development of a theory based predictive survey to further explore determinants of routine lumbar x-rays for uncomplicated back pain and test whether social/professional role and identity is a mediator of x-ray ordering among chiropractors. Results may also assist in designing a tailored intervention to improve guideline adherence.	This study was funded by CIHR.	N/A
	Lawrence [77]	Lawrence DJ1, Polipnick J, Colby E.	Palmer Center for Chiropractic Research, Palmer College of Chiropractic, Davenport, IA 52803, USA	2008	Barriers to and opportunities for the implementation of best practice recommendations in Chiropractic: report of a focus group	Journal of Allied Health	VA, USA	Academic (Stakeholder conference) The setting was a single 2-hour meeting held at the Annual Association of Chiropractic Colleges- Research Agenda Conference in Vienna, Virginia in March 2006	To describe the perspective of DC stakeholders in leadership positions regarding implementation of best practice guidelines	Can dissemination and implementation of BPG be used to strengthen delivery capacity		Post-W Transcribed narrative from 2-hour focus group on EBP and guideline implementation	DC stakeholder holding a leadership position in a specific area of chiropractic including but not limited to policy, research, academia, academic administration, insurance, or managed care	DC Purposive sampling, participants contacted by email	Full-time reseacher (1), Chiropractic college administrators (2), full-time teaching faculty member (1), a person involved in coordinating activities of a local managed care organization (1), a person involved in in a national managed care corporation (1), a chiropractic college faculty member with involvement in the Veterans adminstration (1), and a person with experience in national chiropracti…	10 (8DC)	8	8	2 declined because they had commitments at the conference and were unable to attend the conference	A single meeting, lasted approximately 2 hrs included 14 semi-structured interview questions concerning awareness and acceptance of practitioners, HC organizations and DC educational institutions to EBP and barriers and facilitators to implementation of guidelines	N/A	N/A	Awareness and acceptance of and access to EBP and barriers and facilitators to implementation of guidelines	N/A	Categorical analysis : to identify themes and patterns that ran throughout the narrative data	None	"Read-through" of the narrative data to get an overall sense of the data. Categorical analysis using one of two models, each one provided conceptual underpinnings to guide the analysis. The mutlilevel strategy model provided 3 interdependent grps of stakeholders: professional activities, practitioniers, and patients. The push-pull capacity model was also used to examine the factors influencing gu…		N/A	Not specified	Guidelines not being used uniformly by practioners, colleges or recognised by insurance industry. The % of practitioners estimated by this grp to be aware of the initiatives ranges from 50%-85%.	N/A	Some practitioners maintain a passive nonawareness that stems from lack of interest and/or apathy, while others have made a conscious choice to become more aware. Others have an active, but negative, awareness of the intitatives	Participants thought practioners were only partially aware of EBP, due to geographical isolation, lack of interest, negative views. Inconsistent reports of awareness of guidelines within insurance industry. Differences noted in awareness between educational institutions.	Lack of funding, variable attitudes of colleges to EBP, inconsistent practioner documentation standards make research difficult, insurance industry tension over reimbursements, & stop care limitations. Many factors that considered influencing the development and implementation of the best practice inititives are: funding, integrating EBM into the value system of educational linstitutions, lack of…	N/A	N/A	N/A	N/A		Dissemination and implementation of guidelines can be strengthened by using a multifaceted strategy and addressing the system as a whole. Providers will not use guidelines if they find them too complex, require resources they do not have, or are different from existing norms in practice.	N/A	Only reflects perspectives of stakeholders represented by this focus group.	More exploration needed to decide how best to combine approaches. Focus group with private practice practitioners. Gather information on patient perspectives. Participants proposed pilot testing the guidelines in different settings to improve dissemination. Must be shown to be helpful in management of patients. Certified instructors could teach guidelines and demonstrate their validity.	N/A	N/A
	Borgen [78]	Borgen, L1,2 Stranden, E2,1 Espeland A3,4	1Department of Radiology, Buskerud Hospital, Dronning gaten 28, 3004 Drammen, Norway 2Faculty of Health, Buskerud University College, P.O. Box 753, 3007 Drammen, Norway 3Department of Radiology, Haukeland University Hospital, 5021 Bergen, Norway 4Department of Surgical Sciences, University of Bergen, 5021 Bergen, Norway	2010	Clinicians’ justification of imaging: do radiation issues play a role?	Insights into Imaging	Norway	Hospital meetings and during lectures at nation or countywide courses of general interest within their fields, not related to radiation issues.	We explored general practitioners’, hospital physicians’ and non-physicians’ (1) radiation knowledge, (2) weighting of radiation dose when referring, (3) use of referral guidelines, (4) rate of and reasons for referrals unlikely to affect treatment, and (5) if this rate and their guideline use is related to their radiation knowledge and weighting.	Do clinicians who put less emphasis on radiation issues order imaging unlikely to affect treatment more often and use referral guidelines less often		Post-W Questionnaire handed out to MD, PT and DC at meetings/lectures on radiation dose, guideline use	Hospital physicians, general practioners, manual physiotherapists and DC, MP and DC acquired a referral licence for all techniques in 2006 and chiropractors in 1991 respectively	MD/DC/PT Convenience sample. Questionnaire given to 71 hospital physicians at all grades during their morning meetings and to 77 general practitioners, 55 manual PTs and 10 DC during lectures at nation- or countywide courses of general interest within their fields, not related to radiation issues.	77 general practitioners, 71 hospital physicians and 65 non-physicians (55 manual physiotherapists, 10 chiropractors). Their mean age (range) was 44.6 (26–73) years. There was a male predominance (66%–75%) within all three main respondent groups	213 (10 DC)	213	213	0	Questions on respondents’ age and gender, weighting of radiation dose and 4 other factors when referring for imaging, if they knew of and had used referral guidelines, if they referred for imaging that most unlikely would affect treatment, approximate rate of such referrals and importance of 6 listed reasons for such referrals. Effective dose, in number of chest x-rays from 12 imaging procedures …	Author-developed tool	Comparison of radiation knowledge between professional groups	Weighting of radiation dose, guideline use, referrals unlikely to affect treatment, doses from imaging procedures, ranking of imaging as radiation source, and deterministic and stochastic effects.	N/A	Total radiation knowledge score computed from 0 to 71 (mean, SD) Dichotomous and continuous	None	For continuous normal distributed data, used Student’s t-test and for categorical data, Wilcoxon signed rank test, Kruskal-Wallis, Mann-Whitney, Friedman’s and chi-squared tests, and Spearman's rho. Multiple linear regression analysis was used to examine factors that could influence radiation knowledge. Data were analysed using SPSS . A two-tailed p<0.05 was accepted as statistically significant.		77 general practitioners, 71 hospital physicians and 65 non-physicians (55 manual physiotherapists, 10 chiropractors). Their mean age (range) was 44.6 (26–73) years. There was a male predominance (66%–75%) within all three main respondent groups	Norwegian translation of the EU Commission Guidelines Guidelines for diagnostic imaging workup (PT)	Only 20% of physicians and 72% of non-physicians used referral guidelines. Limited radiation knowledge was not compensated by using guidelines. Only 58% reported that they knew of referral guidelines, and 35.7% had made use of such guidelines. The proportion that had used guidelines was higher for non-physicians (72.3%) than for general practitioners (19.5%) and hospital physicians (19.7%).	Non-physicians weighted radiation dose as being more important than physicians when referring; they also reported fewer referrals as being unlikely to affect treatment. Such referrals and not using guidelines were related to lower weighting of radiation dose but not to radiation knowledge. Respondents who weighted radiation dose lower when referring reported less guideline use and more referrals …	N/A	Only 58.0% (123/212) reported that they knew of referral guidelines, and 35.7% (76/213) had made use of such guidelines. Lower weighting of radiation dose was related to admitting referrals unlikely to affect treatment and not having used guidelines.	N/A	Development of PT-adapted guidelines. More use of referral guidelines among PTs may be partly due to their relatively short experience with imaging referrals.	N/A	N/A	N/A		Study confirmed that clinicians often underestimate but also overestimate radiation doses. Limited radiation knowledge and guideline use indicate suboptimal justification of referrals. When justifying imaging, weighting of radiation dose may play a larger role than knowledge. Non-physicians used guidelines more often than physicians and weighted radiation dose as being more important. Efforts to …	1)Balanced information on radiation doses and risks seems mandatory to improve the process of justifying imaging referrals. 2)Referral guidelines should be more actively distributed and implemented. 3)Interventions to improve referral practice should target clinicians’ attitudes and not only their knowledge. 4)Different interventions may be required for nonphysicians and physicians, as they may d…	It was not feasible to recruit respondents randomly, & risk of bias from respondents’ self report on their own practice. Since responses had to be unprepared and supervised, it was not feasible to recruit respondents randomly from their respective professional groups to achieve a representative sample. Our respondents may nevertheless be fairly comparable to their groups on a national level. One …	N/A	N/A	N/A
	Gunn [79]	Gunn SJ.a, Thiel HW.b, Bolton JE.b	a Anglo-European College of Chiropractic, United Kingdom b Department of Research and Professional Development, Anglo-European College of Chiropractic	2008	British Chiropractic Association members’ attitudes towards the Chiropractic Reporting and Learning System: A qualitative study	Clinical Chiropractic	United Kingdom	Clinical DC practices and outpatient clinic	(i) to identify levels of awareness and understanding of a patient safety incident (PSI) reporting system by members of the British Chiropractic Association (BCA); (ii) to identify BCA members’ attitudes to the reporting of PSIs; (iii) to identify possible barriers to incident reporting and the use of the Chiropractic Reporting and Learning System (CRLS) by BCA members.	Attitude to CRLS, reasons for under-reporting of incidents		Tel Qualitative semi-structured interviews (12-24 minutes duration) on patient safety reporting system	BCA members with practices in mid-South of England, and the Anglo-European College of Chiropractic (AECC) outpatient clinic.	DC Contacting DC via telephone resulted in a poor overall response with only three DC agreeing to be interviewed. As a result, a letter was sent to another 45 BCA DC and were followed-up by telephone	Most of the chiropractors interviewed had been in practice for over 10 years (range 6 months to 27 years). Female n=4, male n=3	29	7	7	N/A	Semi-structured interviews (12-24 mins) on (i) awareness and understanding of, and attitudes towards the CRLS; (ii) incidents considered worthy of reporting to the CRLS; and (iii) barriers to reporting incidents.	N/A	N/A	(i) levels of awareness and understanding of a patient safety incident (PSI) reporting system by members of the BCA; (ii) members’ attitudes to the reporting of PSIs; (iii) possible barriers to incident reporting and the use of the Chiropractic Reporting and Learning System by BCA members.	N/A	Interviews were recorded and subsequently transcribed verbatim.	None	Data was interpreted using thematic analysis.		Most of the chiropractors interviewed had been in practice for over 10 years (range 6 months to 27 years). Female n=4, male n=3	‘Chiropractic Reporting and Learning System’ 2005 (AECC/BCA)on patient safety incidents	The results strongly suggest that there are a number of barriers to reporting incidents through the CRLS. Many of these were based on uncertainty of what to report and a fear of retribution. The participants conveyed uncertainty and confusion about medicolegal implications of reporting incidents to the CRLS and the consequences this might have. This represents an inaccurate understanding of the r…	All of the chiropractors interviewed claimed they had heard of the CRLS prior to interview. However, when the participants were pressed to elucidate the source of their information, the majority of the chiropractors had a vague recollection of ‘reading it somewhere’. When asked for their understanding of the CRLS the interviewees suggested it was to improve ‘accountability’ and ‘patient safety’ a…	It was found that many of the chiropractors had a positive attitude towards the main concepts of the CRLS. They thought it would bring accountability and openness to the profession and help to improve patient safety.	Uncertainty of what to report and a fear of retribution. Several chiropractors shared fears and reservations about the anonymity of the CRLS. Time constraints	Education on CRLS, because information is "new and poorly understood".	N/A	N/A	N/A	N/A		The CRLS was considered to be of benefit to the profession. However, until there is greater clarity of the purpose and role of the CRLS, the system will probably remain under-utilised. Strategies should be implemented to improve the reporting of PSIs to the CRLS, including extensive education of the profession. In particular, chiropractors need to understand that without personal initiative on a …	The implementation of accountability strategies to improve the visibility of the system is vital. These include (A) the provision of regular information and feedback, preferably in formats that do not take considerable time to read and assimilate; (B) a network system of chiropractors who actively promote a culture of safety and the use of the CRLS; and (C) greater clarity and examples of what to…	Small sample size, small geographical are. The pilot study provided invaluable insight into inadvertent prompting and leading interviewees toward a response which helped the inexperienced interviewer with honing her interview techniques. Despite this, the interviewer found it difficult not to influence some responses within the main study. The consequences of this may have biased the results.	N/A	N/A	There are no conflicts of interest with regards to the authors of the paper, the writing of the paper and the reported findings.
	Muramoto [80]	Muramoto ML1*, Matthews E1, Ritenbaugh CK1, Nichter MA2	1Department of Family and Community Medicine, University of ArizonaCollege of Medicine, P.O. Box 245052, Tucson, AZ 85724, USA.2University ofArizona, School of Anthropology, 1009 E. South Campus Drive, Tucson, AZ85721, USA	2014	Intervention development for integration of conventional tobacco cessation interventions into routine CAM practice	BMC CAM	USA	Clinical	To examine the context validity of tobacco cessation training for chiropractors, acupuncturists and massage therapists.	Intervention development process before evaluation study. Identification of barriers and facilitators to addressing tobacco use with patients.		1) Semi-structured interviews; 2) mailed survey of local CAM practitioners; 3) Demonstration of cessation program; 4-5) revision and review of program; 6) pilot test of revised curriculum		1) Initial key informants (chiropractic, acupuncture and massage therapy) were identified through project investigators’ existing relationships with CAM practitioners in the local Tucson community. These informants referred investigators to additional practitioners for invitation to participate in individual, semi-structured interviews. 2) Address lists were obtained from the Arizona state licens…	1) interviews with 11 CAM (DC n=3, Acupuncturists n=3, massage therapists n=5) 2) Survey to CAM n=1560; 3) Demonstration of cessation program to CAM n=7 6) Pilot test with CAM and project staff n=14	1) n=3 2) n=56 3) n=2 5) n=2	2) (survey) n=356	2) (survey) n=356	0	Intervention development consisted of six iterative steps: 1) exploratory key informant interviews; 2) local CAM practitioner community survey; 3) existing tobacco cessation curriculum demonstration with CAM practitioners; 4) adapting/tailoring of existing curriculum; 5) external review of adaptations; 6) delivery of tailored curriculum to CAM practitioners with follow-up curriculum evaluation.	1) The interview guide addressed the following domains: practitioners’ attitudes, knowledge, prior training, experience and practice behaviors regarding tobacco dependence and cessation. Also queried were: attitudes, practices and experience with counseling patients/clients on other lifestyle-related issues; patient and practice characteristics; and practice flow and logistical issues important t…	N/A	Intervention development to ensure context validity for examining public health potential of tobacco cessation training for chiropractors, acupuncturists and massage therapists (CAM practitioners).	N/A	Descriptive, Means and SD	None	1) Thematic analysis of coded transcripts; 2) We described the survey data using means and standard deviations, tabulating for sub-populations using Stata 11;		1) interviews with 11 CAM (DC n=3, Acupuncturists n=3, massage therapists n=5) 2) Survey to CAM n=1560; 3) Demonstration of cessation program to CAM n=7 6) Pilot test with CAM and project staff n=14			Prior cessation training was most common among acupuncturists and least common among massage therapists. Practitioners reported infrequently advising patients/clients to quit tobacco. Approximately two-thirds of practitioners responding were interested in receiving cessation training. Extensive intervention tailoring to the context of each CAM discipline was found unnecessary. Participants and ad…		Perceived intrusiveness or potential patient/client social discomfort or alienation– i.e. social risk. Practitioners expressed more hesitancy to bring up tobacco use with new patients, preferring to defer addressing tobacco use until later in the relationship. Two practitioners were concerned that raising the issue of tobacco could potentially to be perceived by patient as a “sales pitch” for add…	Time constraints and lack of training in tobacco cessation interventions, and concerns over whether addressing tobacco use fit within their scope of practice. Practitioners reported two factors that would encourage their participation in tobacco cessation training: being free of charge and practitioners would receipt continuing education credits for training participation.	N/A	N/A	N/A	N/A		The participatory and iterative formative research process yielded a tobacco cessation intervention with context validity in real-world CAM practices.	The CAMR intervention protocol, with its focus on patient-centered care and the role of the patient-practitioner relationship, has potential to serve as a common touchstone that has context validity yet could generalize across three vastly different CAM disciplines and their varied practice contexts – and connect practitioners in a way conducive to interprofessional education and practice.	A limitation of the study is that the participating CAM practitioners self-selected to be in a research study on tobacco cessation, and thus may not be fully representative of the general population of CAM practitioners. There were a limited number of CAM practitioners participating in the development steps (other than the mail survey). These practitioners also self-selected to participate in an …	The CAMR practice-based mixed-methods research study currently underway in a larger sample of CAM Practitioners (N = 99) will evaluate the effectiveness of this intervention protocol in changing CAM practitioners’ clinical practice behavior.	This work was supported by a grant from National Cancer Institute (RO1 CA137375-01A1).	No competing interests or COI declared.
	Schneider [81]	Schneider MJ1*, Evans R2, Haas M3, Leach M4, Hawk C5, Long Cg6, Cramer GD7, Walters O8, Vihstadt C2, Terhorst L9	1Department of Physical Therapy, School of Health and RehabilitationSciences, Clinical and Translational Science Institute, University of Pittsburgh,Pittsburgh, PA, USA.2Center for Spirituality and Healing, Integrative Healthand Wellbeing Research Program, University of Minnesota, Minneapolis, MN,USA.3University of Western States, Portland, OR, USA.4School of Nursing andMidwifery, University of S…	2015	US chiropractors’ attitudes, skills and use of evidence-based practice: A cross-sectional national survey	C&MT	USA	Clinical	To describe EBP literacy level of US chiropractors and the barriers/facilitators to the use of EBP in the chiropractic profession.	Attitudes, skills and use of EBP by DC in US.		Cross-sectional online survey (First phase of 2-phase DELIVER study)	Currently licensed DC in US with internet access and valid email address	Convenience sample was recruited by emails to members of associations	Respondents were predominantly white (94.3%), male (75%), 47 (+/− 11.6) years of age, and in practice for more than 10 years (60%).	1314	1314	1314	0	US survey of chiropractors attitudes, skills and use of EBP.	Validated self-report instrument (EBASE) modified for this study	N/A	DC attitudes to, skills and use of EBP. Measurement of baseline EBP literacy.	N/A	Means, medians, and frequency distributions for each of the sub-scores were generated.	None	Descriptive statistics were used to analyze the demographic characteristics of the sample. Means and proportions were calculated for all of the responses to each of the questions in the survey.		Respondents were predominantly white (94.3%), male (75%), 47 (+/− 11.6) years of age, and in practice for more than 10 years (60%). Only a small minority of the sample indicated that the following topics were major parts of their chiropractic education: coursework about EBP (17%), applying research evidence to clinical practice (13%), and critical thinking/analysis (29%). Eleven percent of the sa…		The results of this survey also indicate that there are serious gaps in the uptake of research evidence into chiropractic practice, with nearly half reporting only a very small proportion of what they do in their clinical practice is based on research evidence. Survey participants generally held favorable attitudes toward EBP, but reported less use of EBP. Nearly a third strongly agreed that ther…	Most of our sample reported above average skills in EBP, particularly in relation to identifying answerable clinical questions, identifying knowledge gaps in practice, locating professional literature and online database searching. Almost half the sample reported that they had never received any education/training on conducting systematic reviews (48%) or clinical research (42%). Only a small min…	Survey participants generally held favorable attitudes toward EBP, but reported less use of EBP. A minority of participants indicated that EBP coursework (17%) and critical thinking (29%) were a major part of their chiropractic education. Almost 90% of the sample indicated that they were interested in improving their EBP skills.	The most commonly reported barrier to the use of EBP was “lack of time”. Our sample of DCs reported that their poorest EBP skills were in conducting clinical research and/or systematic reviews. Nearly a third of respondents rated themselves only in the mid-range on nearly all of the EBP skill items. Some of these skills included the ability to synthesize research evidence, sharing evidence with c…	With approximately two thirds of our sample receiving their chiropractic training 11 to 30 years ago, it is ikely that many of our participants never received what would now be considered foundational training in EBP. One biggest barriers to uptake was ‘lack of clinical evidence in CAM’. A sizeable proportion (a quarter to one third) also cited: ‘lack of industry support’; ‘lack of incentive’; ‘i…	N/A	N/A	N/A	N/A		American chiropractors appear similar to chiropractors in other countries, and other health professionals regarding their favorable attitudes towards EBP, while expressing barriers related to EBP skills such as research relevance and lack of time.	The information gained from this survey will be most helpful in informing the design of future educational interventions for chiropractors to improve their level of EBP literacy and use of evidence in clinical practice. Further, it emphasizes the need for high quality EBP continuing education programs to meet the needs of the chiropractic profession. This needs to be done in a way that provides c…	The first is inherent to any type of survey design, which is reliance on self-reporting. For example, the ‘skills’ sub-score was based upon the participants’ self-perceived level of skill; we did not directly test a participant’s knowledge or skills in EBP. It would be useful in future studies to correlate an actual “grade” from tests or quizzes of EBP knowledge with the self-reported survey data…	This suggests that the design of future EBP educational interventions should capitalize on the growing body of EBP implementation research developing in other health disciplines. This will likely include broadening the approach beyond a sole focus on EBP education, and taking a multilevel approach that also targets professional, organizational and health policy domains.	This research was made possible by Grant Number R21AT007547 from the National Center for Complementary and Integrative Health (NCCIH; formerly NCCAM) at the National Institutes of Health (NIH). The views expressed in this article are solely those of the authors and do not necessarily represent the official views of the NCCIH, NCCAM or NIH.	No competing interests
	Canyon [82]	Canyon DV.	Department of Public Health Sciences, John A. Burns School of Medicine, University of Hawai’i at Manoa, 1960 East West Road, Biomed #D104B, Honolulu, HI 96822, USA	2013	The state of risk prevention in a sample of Australian hospitals, medical centres and allied health services	Australian Journal of Primary Health	Australia	Executive decision makers in health organisations (hospitals, medical clinics, aged care facilities, pharmacies, dental clinics, chiropractic, physiotherapy, and podiatry practices)	An investigation into five risk prevention factors to inform organizational preparedness planning and to update managers on the state of healthcare services.	Are risk prevention practices deficient in allied health services, hospitals and medical centres? Is technology outdated or poor? Do executives understand the relationship between these factors and crisis causation? Resource allocation and awareness of risk.		Tel Telephone and face-to-face interviews on risk prevention strategies	A convenience sample of executives from potential organisations was selected from several publicly available directories of health services in Australia. The practices and clinics were often owned by a single person, but had several practitioners and employees. Interviewees were senior decision-making executives or practice managers.	Health A convenience sample of potential organisations was selected from several publicly available directories of health services in Australia.	Executives came from 16 hospitals, 11 medical centres, 6 aged care homes, 18 pharmacies, 5 chiropractic practices, 8 physiotherapy practices, 5 podiatry practices and 6 dental clinics. The allied health samples were predominantly from Western Australia.	75	30	30		The questions focused on whether organisations performed formal crisis reviews, fault-tree analyses (FTAs), formal risk assessments, and human factor analyses to gain a general impression of the state of risk prevention. Interviewees were then asked to describe the state of their organisation's primary technologies. Finally, interviewees were asked to comment on how crises were prevented or cause…	The questionnaire items were drawn from a crisis management audit (Mitroff et al 1996). This tool was selected because it has been successfully used to audit many Fortune 500 companies in the USA. This instrument has been used on hospitals in the USA.	Comparison of risk prevention strategies across different health organizations	Whether organisations performed formal crisis reviews, fault-tree analyses (FTAs), formal risk assessments, and human factor analyses to gain a general impression of the state of risk prevention.	The state of their organisation's primary technologies and how crises were prevented or caused by formal organisational structure, job descriptions, reward mechanisms, formal and informal channels of communication, and authority/power structure.	Categorical variables Dichotomous and continuous	None	After observations of distinct response patterns in the open-ended questions, these qualitative data were converted into quantitative data. Thus the data comprised entirely of categorical variables that were analysed with SPSS for Windows version 18 (SPSS Inc., Chicago, IL, USA) using chi-square tests and uncertainty coefficients where insufficient cell numbers were present. Differences are consi…		Executives came from 16 hospitals, 11 medical centres, 6 aged care homes, 18 pharmacies, 5 chiropractic practices, 8 physiotherapy practices, 5 podiatry practices and 6 dental clinics. The allied health samples were predominantly from Western Australia.	N/A	N/A	Not all organisations conduct formal review sessions of past crises and near misses. When they do conduct them, not all do so with the intention of avoiding blame or maximising learning to improve preparedness and response capacity. In this study, all aged care facilities and most hospitals and medical centres conducted crisis review sessions, whereas 60% of pharmacies, dental clinics and other a…	Lack or formal risk assessments and understanding of crisis causation may be due to lack of awareness of risks or gaps in organizational culture.	N/A	Lack of formal risk assessments by organizations, disconnect between organisational experience and investment in risk prevention efforts, lack of fault-tree use in health organisations for human factors analysis, out-dated or poor primary technologies, failure to link organizational culture and crisis causation, improvements in organizational structures were confined to operations, work practices…	Appropriate management and understanding of risk prevention by organizational leaders can prevent crises	N/A	N/A	N/A		Forty per cent of hospitals and chiropractic practices had out-dated or poor technology. Results on organisational culture and structure found that many executives associate these factors with risk prevention, but none of them appreciate the relationship between these factors and crisis causation.	A change in top management attitude is recommended to address resource allocation and implement appropriate risk prevention systems and mechanisms. Reactive managers need to increase their awareness of risks in order to become capable of preventing them. Proactive managers are those who invest in risk prevention.	N/A	N/A	None declared.	N/A
	Bussières [83]	Bussieres, AE. DC, MSc, PhD1,2 Laurencelle, L2, Peterson, CP. DC, RN, MMedEd3	1. Universite du Quebec a Trois-Rivieres and 2. University of Ottawa, 3. Swiss Academy for Chiropractic	2010	Diagnostic Imaging Guidelines Implementation Study for Spinal Disorders A Randomized Trial with Postal Follow-ups	Journal of Chiropractic Education	Switzerland	Chiropractors attending continuing education conference	To compare the self-reported diagnostic imaging ordering practices of a group of Swiss chiropractors before and after an educational intervention strategy using a multifaceted educational intervention (a radiology workshop plus an online reminder), a radiology workshop alone, and a control group.	The evidence-based Diagnostic Imaging Guidelines for Spinal Disorders represented the gold standard. The following hypotheses were tested: 1) between the pre- and the posttest, participants receiving a radiology workshop alone will demonstrate greater adherence to diagnostic imaging guideline recommendations for selected case scenarios compared to the control group; and 2) participants receiving …		RCT A Randomized Trial with Postal Follow-ups after educational intervention at conference on rates of diagnostic imaging.	Inclusion criteria were 1) to be a member in good standing of the Swiss Chiropractic Association, 2) to attend the September 2007 continuing education conference in Davos, 3) to be willing to complete the consent form to participate, and 4) to be available at the time of the pretest. all 207 attendees spoke English and were candidates for this study.	DC Randomization of All 254 licensed chiropractors in Switzerland	Of all 254 chiropractors licensed in Switzerland, 207 attended the conference. 47 excluded (refused to participate)	160 were randomly assigned to 4 groups of 40 participants (unavailable for pre-test)	80 participants allocated to intervention (radiology workshop) and 40 allocated to control (workshop on an unrelated topic). Baseline characteristics IG (n=74); CG (n=29) Pre-test (before workshops) (n=99 or 82.5%) (IG1=26; IG2=21; IG3=23; CG=29)	N/A	one group dropped out from the current study because they could not attend the pretest during the afternoon break. Excluded due to missing data: IG (n=10); CG (n=11). 9 lost to follow-up for both post-test and reminders (in total 18), but we have many participants lost in follow-up later, see intervention and control grps. For Intervention grp: Post-test only (6-8 weeks)IG1 (n=17 or 62.9%)Version…	Intervention Groups (n=70 or 87.5%) A 90-minute Educational Workshop on imaging by two chiropractic specialists––one in clinical sciences and one in radiology. Topics covered included evidence-based recommendations contained in diagnostic imaging guidelines for spine disorders and this was underpinned with 10 case scenarios. Information provided to participants pertained to appropriate indication…	Author-developed tool	Control Group (n=29 or 72.5%) Chiropractic technique seminar on spinal Pain.	Primary outcome measures with respect to rate of appropriate responses for the use of diagnostic imaging were three questionnaires, each consisting of 10 different spine case scenarios.	percentage agreement of clinicians’ responses compared with the gold standard	Continous: rate of the Guideline adherence and percentage agreement	None	Two-way factorial design with repeated measures (A * BR ). Chi-squared tests were used to compare demographic data between participants from the intervention and control groups. Mean differences before and after the intervention at midpoint and end point were tested using analysis of variance. Differences were considered signiﬁcant at p < .05. Where such differences were found to be signiﬁcant, f…		Globally, 58% of participants graduated after 1991 and less than 20% had a postgraduate degree. Over two thirds of participants were in full-time practice, approximately 30% ordered more than ﬁve spine x-ray series per week, and between 14% and 21% referred patients for special imaging of the spine each month. Differences were found for baseline clinical characteristics on two items: on-site acce…	N/A	None	None	None	None	None	None	None	There was no difference between baseline scores, and overall scores for the pretest and the final tests for all four groups were not significantly different. However, the subgroup provided with access to a reminder performed significantly better than the subgroup with whom they were compared (F D 4.486; df D 1 and 30; p D .043). Guideline adherence was 50.5% (95% CI, 39.1–61.8) for the interventi…	N/A		Online access to specific recommendations while making a clinical decision may favorably influence the intention to either order or not order imaging studies. However, a didactic presentation alone did not appear to change the perception for the need of diagnostic imaging studies.	N/A	There were no measurements immediately or soon after the educational intervention, thereby limiting interpretation of the immediate effect of the intervention. This study was underpowered. half of participants randomized to the control group dropped out from the current study for logistic reasons. quantitative assessments of the difficulty of the questions were not done systematically, and a thor…	Future studies should limit the number of behaviors that are targeted, aim to identify perceived barriers and facilitators to the utilization of diagnostic imaging guidelines for management of adult musculoskeletal disorders according to a theoretical approach, identify the best strategies to overcome these barriers, and apply tailored interventions to inﬂuence implementation of EBP.	N/A	N/A
	Ammendolia [84]	Ammendolia C. DC, MSc Hogg-Johnson S., PhD, Bombardier C. MD, MSc Pennick V. RN, MHSc Richard Glazier, MD, MPH	1Canadian Memorial Chiropractic College, and Institute for Work & Health, 481 University Avenue, Suite 800, Toronto, Ontario M5G 2E9, Canada.	2004	Implementing evidence-based guidelines for radiology in acute low back pain: a pilot study in a chiropractic community	J manipulative and physio therapeutics	ON, Canada	Clinical	To test the effectiveness of a multifaceted educational intervention strategy in reducing the perceived need for radiography use for acute LBP among chiropractors in a select community in Ontario.	Proportion and characteristics of respondents who requested radiographs and reported reasons for use of radiography		Mailed questionnaire, quasi-experminental on use of radiography after educational intervention using vignettes	All DC on CCO directory, in two Southern Ontario communities preselected by IWT	DC All DC in 2 communities were sent questionnaire. The preintervention survey also included a question used to assist in the identification of local DC that were considered by their peers to be educationally influential in the community. These individuals were to be trained to assist in the delivery of the educational intervention.	Male: intervention=79%, control=77%. Yr graduation ≥1983 =59%. Solo practice intervention =68%, control= 31%. Mean age intervention n=41.3, control n=37.3. There was a proportionately higher number of in-office radiography facilities (74% versus 50%) in the intervention community compared with the control community. Inhouse radiography use: intervention n=74%, control=50%	32 (intervention n=19, control n=13)	31	31	1 returned from non-practising DC	1)Pre-intervention survey: questions on radiography use. 2) Intervention group: 2h workshop with interactive discussion on radiography rate use, with take-home educational package. Summary of guidelines, decision-aid tool and reviews on radiography use for acute LBP. Individual meetings with PI to discuss information. Media campaign to highlight risks of radiography. Control: no educational inter…	Author-developed tool	Comparison of likely use of radiography in intervention and control group after educational intervention	Proportion of respondants who asked for a radiography for Clinical Vignette 1 before and after intervention.	Perceived usefulness of radiography in acute LBP	Continuous (frequency of radiography use and beliefs about utilization of radiography in acute LBP)	None	Descriptive statistics. A bivariate comparison was performed using pooled preintervention data from both communities for radiography use in uncomplicated acute LBP and characteristics thought to influence radiography use using the Fisher Exact Test. Comparison of respondants requesting radiographies in intervention or control group using McNemar’s Exact Test for correlated proportions and to comp…		Male: intervention=79%, control=77%. Yr graduation ≥1983 =59%. Solo practice intervention =68%, control= 31%. Mean age intervention n=41.3, control n=37.3. There was a proportionately higher number of in-office radiography facilities (74% versus 50%) in the intervention community compared with the control community. Inhouse radiography use: intervention n=74%, control=50%	Clinical guidelines for the management of low back pain in primary care. (2001) Low back pain. N Engl J Med (2001) Roentgograms in primary care in low back pain: a cost effectiveness analysis. (1982)	There is a high rate of use of plain radiography for uncomplicated acute LBP in the 2 study communities. The rate of radiography use of DC is high compared with the rate expected when using evidence-based guidelines. Although all participants in the focus group agreed that radiography use was important to rule out pathology in acute LBP, the majority felt there were other reasons to take radiogra…	Results suggest the educational intervention in this study was successful in changing the self-reported need for radiography use in acute LBP.	Most participants in intervention group felt that each component of the educational intervention (in which they took part) was either useful or very useful.	Beliefs about the reasons for use of radiographies which have no scientific evidence	N/A	N/A	Adoption of educational intervention to modify use of radiographies and to change perceived usefulness of radiographies	Comparison of percentage decrease in respondant request for radiographies in Clinical Vignette 1 and perceived usefulness of radiographies between groups. In the intervention community, there was a 42.9% decrease in the proportion of respondents who requested radiographs in Clinical Vignette 1 in the postintervention surveys compared with that in the preintervention surveys. This difference was s…	N/A		The educational intervention strategy used in this study appeared to have an effect in reducing the perceived need for plain radiography in acute LBP. The results of this study suggest a high rate of use of plain radiography for uncomplicated acute LBP in the 2 study communities.	The positive results in this pilot study, a 43% and 50% reduction in both primary and secondary outcomes, respectively, suggest the educational intervention in this study was successful in changing the self-reported need for radiography use in acute LBP.	Lack of randomization and the small number of study communities and participants. Qualitative comparisons of factors that might influence radiology use rather than statistical significance were used due to a lack of power. The use of self reported surveys as the sole data source. Data from the surveys were not verified by objective means and may not have reflected actual practice patterns. Recall…	Notwithstanding the limitations in this study, the positive results suggest the need for further study. A large-scale, randomized controlled trial, although desirable, would require an enormous effort and would likely not be feasible. Well-conducted, small trials measuring actual practice outcomes may be the more realistic alternative.	Partially funded by the Chiropractic Foundation for Spinal Research.	N/A
	Feise [85]	Feise RF1 Grod JP2, Taylor-Vaisey A2	1Institute of Evidence-Based Chiropractic, 6252 Rookery Road, Fort Collins, Colorado, USA 2Canadian Memorial Chiropractic College, 6100 Leslie Street, Toronto, Ontario, Canada	2006	Effectiveness of an evidence-based chiropractic continuing education workshop on participant knowledge of evidence-based health care	Chiropractic and Osteopathy	On, AB, Canada	Academic (DC continuing education)	To develop and measure the effectiveness of evidence-based training workshop for chiropractic practitioners in a continuing education setting.	Does training workshop enhance knowledge of EBP		Post-W Questionnaires handed out after 11 hour- CE workshops followed by knowledge testing and anonymous presentation quality. Uncontrolled before-after design	DC enrolled in the third year of a 300-hour 3-year Chiropractic Rehabilitation Sciences program through the Canadian Memorial Chiropractic College attending and educational workshop.	DC Participants at workshop provided demographic and survey information.	Respondents were mostly male (76%) graduates of CMCC (58%) with a mean age of 36 years, approximately 9 years of clinical experience, and most were in solo practice (65%). Eighty-eight percent were enrolled in the Chiropractic Rehabilitation Sciences program at CMCC, and 68% read no peer reviewed journals on a regular basis.	47	40	40	N/A	Educational workshop on EBHC. Aim: to (1) articulate clinically important questions; (2) locate and access relevant literature to address the questions; (3) critically appraise the literature for its usefulness and validity; and, (4) utilize the results of assessments to improve patient management. We provided all participants with a 110-page workbook and conducted a 12.5 hour training over a two…	Questionnaire developed from Kirkpatrick's four-level model	N/A	The primary outcome measures were written tests of EBHC knowledge.	We assessed participant self-reported workshop perception. We also collected basic demographic data in writing and asked what peer reviewed journals they regularly read.	15-item pretest-posttest measure and a 59-item comprehensive post -intervention measure. The measures employed multiple choice, dichotomized response and free text responses (15-item measure: 14 free text and 1 dichotomized response; 59-item measure: 15 multiple choice, 30 dichotomized responses, 14 free text responses). Additionally, we asked participants if the workshop met their learning objec…	None	We calculated descriptive statistics: percentages, mean, standard deviation and range, as appropriate. For comparative analysis, effect size was estimated. This study used Cohen's d for dependent means effect size method. The following standards were used to interpret effect size data: small size effect (.2); medium size effect (.5); and large size effect (≥ .8) [39]. A positive score indicates k…		Respondents were mostly male (76%) graduates of CMCC (58%) with a mean age of 36 years, approximately 9 years of clinical experience, and most were in solo practice (65%). Eighty-eight percent were enrolled in the Chiropractic Rehabilitation Sciences program at CMCC, and 68% read no peer reviewed journals on a regular basis.	Not specified. EB educational workshop but no details of content given. (11h over 2 days)	Eighty-eight percent were enrolled in the Chiropractic Rehabilitation Sciences program at CMCC, and 68% read no peer reviewed journals on a regular basis.	Mean knowledge score at baseline 47%, at post-test after workshop, 83%. High level of satisfaction with workshop presentation reported	Not reported	N/A	N/A	N/A	N/A	N/A	N/A		The results of the study suggest that the continuing education course was effective in enhancing knowledge in the evidence-based approach and that the presentation was well accepted.	The quality of presentation was graded very highly. Thus, this workshop may provide a model by which EBHC knowledge can be taught to practitioners.	The research design used for this study limits inferences that should be drawn from the study's conclusions. This study is a before-after design without controls and is not as strong as a randomized trial. Participants were selfselected, and were possibly more motivated and more likely to benefit from the intervention than the general population of chiropractors. Our study may also be criticized …	Future studies should incorporate more rigorous design, including validation of outcome measures, larger sample size, use of a control group, and follow-up. Ideally, upcoming studies should measure the effect of the intervention on patient outcomes, preferably in randomized controlled trials. It is difficult to predict the generalisability of our findings; it is unknown whether other instructors …	N/A	The authors declare that they have no competing interests.
	Rebbeck [86]	Rebbeck T1*† Macedo LG2†, Maher CG3	1 Discipline of Physiotherapy, Faculty of Health Science, The University of Sydney, Sydney, PO Box 170, Lidcombe NSW 1825, Australia. 2 Common Spinal Disorders Research Group, Department of Physical Therapy, Faculty of Rehabilitation Medicine, University of Alberta, 2-50 Corbett Hall, Edmonton, AB T6G 2G4, Canada. 3 The George Institute for Global Health, Sydney Medical School, The University of …	2013	Compliance with clinical guidelines for whiplash improved with a targeted implementation strategy: a prospective cohort study	BMC Health Services Research	Australia	Private practice	Examine the effect of a targeted implementation strategy of the Australian whiplash guidelines on health professionals’ knowledge, beliefs and practice and to identify predictors of improved knowledge In addition, this study aimed to identify factors that predicted learning in relation to clinical guidelines for whiplash.	Knowledge, practice and beliefs and to identify factors that predicted learning		Prosp Prospective longitudinal study (knowledge survey and compliance score after educational intervention)	Allied health professionals in Australia who most commonly manage whiplash: physiotherapists, chiropractors and osteopaths. Non-compliance with clinical guidelines was considered as failure to adhere to at least three of the four key messages outlined above.	AHP Two participant recruitment to increase the likelihood of including participants who may be non-compliant with guidelines: 1) Recruitment by insurers: Personnel working for compulsory third party (CTP) insurers were asked to review past records of clinical practice submitted by health professionals to the insurer. 2) Recruitment by advertisement. A further group of participants was recruited …	1) Complaint at baseline: Age= 37.2 (9.5), Yrs of = 13.2 (9.5), 2) Non-complaint at baseline: Age= 36.2 (9.8), Yrs of = 11.5 (9.3)	Total entry to study =94 (Chiro=24).	Baseline classified non-compliant, completed 2 day education= 51 (Chiro=15). Baseline classified compliant, completed 2 day education=42 (Chiro=9)	Follow-up non-compliant 3 months (n=48). Follow-up compliant at 3 months (n=32). n= 48		The intervention was a two day interactive continuing educational workshop. Two workshops were offered within a six month period to cater for participant availability. Educational content was delivered by research and clinical opinion leaders in whiplash in Australia.	Questionnaire adapted from that used by Rebbeck et al	Compliant vs. Non-compliant with clinical guidelines	Primary: change in professional knowledge (using a questionnaire adapted from that used by Rebbeck et al) and professional practice/ compliance (was evaluated by responses to a recent record of clinical practice)	Professional’s beliefs (assessed using an adapted version of the Pain Attitudes and Beliefs Scale for Physiotherapists (PABS)).	continuous outcomes: comparing baseline with post intervention scores and groups. Dichotomous: comparing the number of professionalsn considered compliant with clinical guidelines at baseline with the number considered compliant post intervention. dichotomous: compliant or non-compliant	None	Using PASW statistics for windows version 18. Changes in continuous outcomes were assessed using ANOVA. McNemar ’ s test was used to assess changes in professional practice. Predictors of learning were analysed using multiple linear regression. A univariate linear regression was conducted to evaluate univariate associations of each one of the predictors of learning. A Backward elimination procedu…		All outcomes were assessed at baseline and at three months after completion of the intervention. For the secondary aim: Learning was defined as improvement in knowledge calculated as post knowledge questionnaire score – baseline knowledge questionnaire score.	The implementation strategy was developed by the authors, the guideline developers and representatives from the target markets (allied health professionals (physiotherapists, chiropractors and osteopaths), general practitioners, insurance personnel and consumers (people with whiplash)). Different versions of the guidelines were developed for each of these target markets and specific strategies de…	To examine factors have been identified as effect modifiers to compliance with Whiplash guidelines: knowledge, practice, beleifs, experience of the health professional, and others.	They did not find beliefs to be a predictor of learning. However when we compared beliefs between practitioners, we found that whilst behavioural orientation was similar between professionals, chiropractors and osteopaths had statistically higher biomedical scores than physiotherapists (p = 0.01). Implementation scientists therefore may need to consider professions and their beliefs when developi…	There was a statistically significant difference between the baseline and post knowledge questionnaires (p < 0.0001). Participants also significantly reduced their biomedical belief orientation (p = 0.000) and significantly increased their behavioural belief orientation (p = 0.02). 21% more participants were considered compliant with guidelines post intervention (statistically significant (p = .0…	Knowledge improvement was greatest in practitioners with low-baseline knowledge and those whose professional background was physiotherapy.	It is suggesting that educational resources may be best directed at practitioners whose knowledge of the guidelines is poor at baseline. It remains to be tested, whether this strategy would in turn result in greater health outcomes for patients with whiplash.	N/A	N/A	Learning predicting model explained 35% of the variance in learning (Adjusted R2). The two factors found to predict knowledge to be more consistent with guideline recommendations in this study were low baseline knowledge and profession. Physiotherapists learned more than chiropractors or osteopaths.	N/A		Factors including low baseline knowledge and profession should be considered when designing future implementation strategies for whiplash guidelines.	it is recommended to target then strategy to the identified gaps in the knowledge and to the specific profession. It is hypothesised and remains to be tested as to whether such a strategy will in turn improve health outcomes for patients with whiplash.	N/A	N/A	Motor Accidents Authority (MAA) of New South Wales Australia.	N/A
	Evans [87]	Evans, DW. PhD, BSc (Hons), Ost,* Breen, AC. PhD, DC,† Pincus, T. PhD, MPhil,‡ Sim, J. PhD, MSc,§ Underwood, M. MD,¶ Vogel, S. DO, Foster, NE. DPhil, BSc (Hons)§	*School of Health and Rehabilitation, Keele University, Staffordshire, United Kingdom; †Institute for Musculoskeletal Research and Clinical Implementation, Anglo-European College of Chiropractic, Bournemouth, Dorset, United Kingdom; ‡Department of Psychology, Royal Holloway University of London, Egham, Surrey, United Kingdom; §Arthritis Research Campaign National Primary Care Centre, Keele Univer…	2010	The Effectiveness of a Posted Information Package on the Beliefs and Behavior of Musculoskeletal Practitioners	Spine	United Kingdom	Clinical	To test the short-term effectiveness of a directly-posted information package on the reported clinical behaviour, attitudes and beliefs of UK chiropractors, osteopaths and musculoskeletal physiotherapists.	To assess between-arm differences of proportions of responses to questions on recommendations about activity, work and bed-rest, that fall within categories previously defined by an expert consensus exercise as either 'guideline-consistent' and 'guideline-inconsistent'. Does behaviour differ from recommendations in guidelines?		Prosp Prospective, pragmatic randomised controlled trial (questionnaire on reported behaviour and beliefs on recommended patient behaviour using vignette)	Registered DC (only British Chiropractic Association (BCA) members, who are not McTimoney trained were included), registered mPTs & osteos. Non-UK, retired, non-practising with LBP, and Scottish practitioners were excluded	DC Roughly proportional random samples were drawn from the respective professional electronic register of each professional group. Invitation letters, study information sheets and baseline questionnaires were sent together. Participants randomly allocated to intervention or control	DC n=336, osteo n=598, PT n=824, male n=691, female n=1067, mean age 41, yrs of practice mean=14	3604	1758 randomised to intervention (n=876), control (n=882)	1557 follow up data at 6 months	201 lost at 6 months, 115 declined, 134 excluded according to criteria. Of the 305 nonresponders to whom the shortened questionnaire was sent, 114 (37.4%) responded.	Questionnaire on 1) reported behaviour using vignettes on practitioner recommendations for pt behaviour in relation to work, activity, and bed-rest, investigations (including x-rays) and initial treatment interventions and 2) questions on beliefs using HC-PAIRS scale (modified for acute LBP)	HC-PAIRS scale modified for LBP	Comparison of reported behaviour and beliefs between groups (DC, osteos, mPTs)	The proportion of 'guideline-consistent' and 'guideline-inconsistent'reported behaviour, relating to the patient vignette for the key variables of work, activity, and bed-rest.	To describe patterns of reported behaviour, attitudes and beliefs, within and between professional groups at baseline; to identify baseline factors that are associated with a change in reported behaviour of these practitioners (such as demographic data, attitudes and beliefs of practitioners)	Dichotomized 5-point ordinal scale on questionnaire (guideline consistent or inconsistent), 13-item scale for HC-PAIRS summed to give total score	None	Dichotomous variable analysed with binomial regression model, original ordinal dataanalysed using an ordinal regression model & proportions of variance for covariables. We also calculated the absolute benefit of the information package as the net proportion of practitioners moving from being guideline inconsistent to guideline-consistent in the intervention group, minus the corresponding net prop…		DC n=336, osteo n=598, PT n=824, male n=691, female n=1067, mean age 41, yrs of practice mean=14	Working Backs Scotland' information package (Health Education Board of Scotland and the Health and Safety Executive including Royal College of General Practitioners guidelines summary & Yellow Flags guideline summary, endorsed by prof groups	N/A	A somewhat larger proportion of participants in the intervention package arm than in the control arm were guideline-consistent at the 6-month follow-up on all 3 quality indicators. For the domains of activity and work, this change was statistically significant. At 6 months, the mean HC-PAIRS score for the information package arm was significantly lower than the mean score for the control arm	Printed educational interventions can change practitioner beliefs and reported clinical behavior relating to LBP.	Use of educational material changes practitioner behaviour and beliefs	N/A	N/A	The NNT of 19 for 2 of the 3 quality indicators was achieved at low unit cost ( £5 per package, including postage in 2004). Hence, given the composite NNT of 10, the cost incurred to change at least 1 aspect of behavior was estimated to be below £50 (US$100).	The OR in each case was ~ 1.3, and in respect of 2 indicators (activity and work), the OR reached statistical significance.The composite NNT for a change from guideline inconsistent to guideline-consistent behavior on at least 1 of the 3 quality indicators was 10	N/A		Printed educational material can shift LBP-related beliefs and reported behaviors of musculoskeletal practitioners, toward practice that is more in line with guideline recommendations.	Our results demonstrate that passively disseminated printed educational material, when used in isolation and disseminated free of charge, is likely to produce positive changes in beliefs and behaviours at low cost. Printed educational material should play a part in knowledge transfer and guideline implementation strategies.	Practitioner behavior was measured using responses to a patient with LBP vignette. Hence, it is unknown whether the changes that we measured will substantially have an impact on patient outcomes.	The development of new outcome measures or use of more sophisticated practitioner behavior profiling techniques will provide a broader indicator of quality in the management of LBP in future assessments.	Supported jointly by the Osteopathic Educational Foundation, the Anglo- European College of Chiropractic TAM Club, the General Osteopathic Council, and the British Chiropractic Association, and a Primary Care Career Scientist award from the National Institutes of Health Research (NIHR), UK (to N.E.F.).	No benefits in any form have been or will be received from a commercial party related directly or indirectly to the subject of this manuscript.
	Cretin [88]	Cretin S PhD, MPH1, Farley DO PhD, MPH, Dolter KJ RN, PhD, Nicholas W MPH, PhD	1 RAND Health, Santa Monica, California.	2001	Evaluating an Integrated Approach to Clinical Quality Improvement: Clinical Guidelines, Quality Measurement, and Supportive System Design	Medical Care	USA	Military medical department (US army)	To develop and evaluate a system for implementing guidelines for low back pain, asthma, and diabetes, and documenting their effects on patient care targeting . This paper reports on the first wave of 4 facilities implementing a low back pain guideline.	Evaluation of approaches to quality improvment and trends in the percentage of acute low back pain patients referred to physical therapy or chiropractic care.		Mixed "Blended evaluation design". Interviews, surveys, team self-reports, data collection on processes and outcomes of care from electronic information systems and chart reviews, case study (interrupted time-series comparison-group design) on EBP beliefs.	Clinicians (multi-disciplinary team including PT/DC, orthopedists) attended a 1.5-day workshop with educational toolkit to introduce guidelines. Subjects: military personnel with acute LBP referred to Pt/chiro	DC/PT Convenience sample. DoD/VA low back pain guideline was introduced to 4 Army facilities in the Great Plains Region	PT, DC orthopedists, but no further information given.	31,273 new LBP patients seen	3181 patients referred to chiro/PT, 3750 had specialty care visit within 6 weeks	N/A	N/A	Interviews, surveys, team self-reports, data collection on processes and outcomes of care from electronic information systems and chart reviews, case study (interrupted time-series comparison-group design), 1.5-day workshop with toolkit to introduce guidelines	Author-developed tool	Comparison of sites having used educational toolkit with control sites	Organisational climate and culture (clinicians beliefs about and implementation of guidelines, satisfaction with educational toolkit), guideline implementation status, impact of implementation on patient care (outpatient encounter data), percentage of patients referred to LBP care, number of follow-up visits, referrals to specialty care. We tested the hypotheses that implementing the guideline at…	N/A	Continuous (percentages and mean scores for climate and culture), dichotomous for outcome variables (referral to PT or specialty care after 6 weeks)	None	To test for the effect of the introduction of the DoD/VA Low Back Pain guideline on physical therapy/chiropractic and specialty care referrals, we fit logistic regression models using all 31,273 new low back pain patients seen during the designated time period. These models included main effects for site (demonstration vs. control) and time (quarter) and their interactions to predict dichotomous …		PT, DC orthopedists, but no further information given.	Departments of Defense (DoD) and Veterans Affairs (VA) low back pain guideline (1998). The DoD/VA guideline consists of a series of algorithms with annotations, discussion, and references to graded evidence.	We found no consistent guideline effect on rates of specialty care referrals for low back pain.	The guideline emphasized conservative treatment for acute low back pain, so our analyses focused on service delivery patterns during the 6-week follow-up period. After the introduction of the guideline, the demonstration sites experienced a downward trend in physical therapy referrals among new low back pain patients. There was no trend in physical therapy referrals at the comparison sites over t…	Clinicians were generally positive about the guideline. The planning activities at the kickoff conference were useful to participants, with 86% of participants saying they would use 75% or more of what they learned. Teams reported differing levels of desire for webbased information exchange, yet every site participated in teleconferences and video conferences, sharing their experiences and learni…	Guideline was considered "unwieldy" because of its size. Participants would have preferred a pocket-sized document. Participants had difficulty applying the guideline to multiple-ailment cases and in determining when acute low back pain should be considered chronic. Educational pamplet was helpful. The implementation teams suggested several factors outside of their direct control that play a role…	There were delays in distributing toolkit. The web-based system to facilitate information exchange proved difficult to access. The sites were slow to establish monitoring procedures, in part due to delays in providing " official" system-wide low back pain metrics. At the start of the project, different facilities used different diagnostic codes for low back pain cases, making it difficult to comp…	Coherence of implementation team, sense of shared goals, ease of discussion around implementation issues, clear opinions about strengths and weaknesses of guidelines, and adaptation of the guideline to fit their circumstances and priorities.	N/A	N/A	N/A		Preliminary results suggest the power of this design to stimulate improvements in guideline implementation while retaining the power to evaluate rigorously effects on patient care.	We designed the quantitative analysis to allow continued monitoring across the demonstration sites and all Army facilities as the guideline is implemented throughout the system. For example, problems with the low back pain toolkit led to an explicit toolkit development process, involving primary care providers as well as technical experts. Clear lines of responsibility and agency roles were estab…	N/A	We are currently obtaining pharmacy data to allow us to test for guideline-related changes in nonsteroidal anti-inflammatory drugs and muscle relaxants.	This work was sponsored in part by the United States Army Medical Department, Director of the Center for Healthcare Education and Studies, and was conducted under the RAND Arroyo Center's Manpower and Training Program. The Arroyo Center is a federally funded research and development center sponsored by the United States Army.	N/A
	Maire [89]	Maire JA. DC Mphil (Science)	Private practice, Queensland, Australia.	2003	Clinical activities audit: A useful tool for changing clinician's practice	Australiasian Chiropractic and Osteopathy	Australia	Clinical (audit)	To determine whether a continuing professional development program was likely to generate improvement in practice	Do participants increase their use of outcome measures for pain and disability over the course of the audit?		Audit A two-round audit (before and after) comparing pain and disability assessment and outcome measurement, with learning guide and comparative report on first round results sent to participants after first round.	Members of Chiropractic and Osteopathic College of Australasia in continuing education programme	DC Part of College continuing education programme but no details of recruitment given	Male=37, female =7, DC=37, Osteo=4, DC/Osteo=3	44	44	42	2 dropped out	Two-round clinical audit. Participants gathered data relating to six audit criteria in ten patient records in round 1 and round 2 (six months later). Participants received a learning guide relating to useful clinical tools for pain and disability measurement immediately after completing the first round.	McGill Pain Questionnaire, Visual Analogue Scale, Neck Disability Index, Roland Morris Back Pain Scale, Oswestry Low Back Pain Index	Comparison between audit round 1 and round 2 (six weeks later)	Methods used to assess site and severity of pain, to assess disability, other investigations performed or ordered, referrals made and outcome measures used for pain and disability.	N/A	Continuous (frequencies and means) between groups (percentages)	None	Data were analysed for differences in mean scores between first and second rounds for participants. Either a t-test or a Wilcoxon matched-pairs signed-ranks test was used, depending on whether the data followed a normal distribution.		Male=37, female =7, DC=37, Osteo=4, DC/Osteo=3	Learning guide giving details and examples of all the pain and disability assessment tools used in the audit as well as some other clinically useful alternatives. (see below for assessment tools) Pain severity: patient history, McGill Pain Questionnaire, Visual Analogue Scale, Physical examination Site of pain: patient history, pain drawing, physical examination Disability: Neck Disability Index,…	N/A	In the second round, participants significantly increased use of 1) Pain: visual analogue scales and the McGill Pain Questionnaire, 2) Site of pain: pain drawings, in 2) Disability: history and functional rating scales, in 3) Outcome measures: all measures except history and examination.	N/A	N/A	N/A	The audit tool and learning guide can increase practitioner use of assessment scales for pain and disability	N/A	N/A	N/A		There is no evidence that current CE approaches such as conferences or dissemination of literature produce sustainable changes in clinical practice or application of current knowledge. Practioners use of objectives measures of pain and disability and outcome measures was significantly higher in the second round of audit indicated that the educational tool in this study is useful for improving pra…	Voluntary quality assurance could be useful in NZ and Australia and has the potential to provide evidence of professional competence	Possible practitioner bias on response forms	Need for research to evaluate whether patient outcomes are improving. Suggests a third round of audits in 12 months to determine whether changes made in practice have continued.	N/A	N/A
	Bussières [90]	Bussieres AE. DC, MSc, PhDa,b,*, Sales AE. RN, PhDc,d, Ramsay, T. MSc, PhDe,f,g, Hilles SM., DC, MBAh, Grimshaw JM. MBChB, PhD, FRCGP	School of Physical and Occupational Therapy, Faculty of Medicine, McGill University, 3630 Promenade Sir-William-Osler, Hosmer House, Room 205,Montreal, Quebec H3G 1Y5, CanadabUniversiteduQuebeca Trois-Rivieres, Trois-Rivieres, Quebec, boul. Des Forges, C. P. 500, Trois-Rivieres, Quebec G9A 5H7, CanadacSchool of Nursing, University of Michigan, 400 N. Ingalls, Ann Arbor, MI 48109-0482, USAdCenter …	2014	Impact of imaging guidelines on x-ray use among American provider network chiropractors: interrupted time series analysis	Spine	Canada	Clinical (managed care network in USA)	To evaluate the impact of web-based dissemination of a diagnostic imaging guideline on the use of spine x-rays among chiropractors.	Change in level (the mean number of spine x-ray claims per month immediately after the introduction of the guidelines), change in trend (any differences between pre- intervention and postintervention slopes), estimation of monthly average intervention effect after the intervention.		Quasi-experimental design that used interrupted time series.	Contracted providers who received payment for at least one claim submitted between 2006 and 2010 for consecutive adult patients consulting for complaints of spine disorders. Data were extracted for consecutive patients older than the age of 18 who were treated for complaints of neck, back, or low back pain. Duplicate claims submissions and Medicare contracts were excluded.	Consecutive adult patients consulting for complaints of spine disorders. Contracted providers who received payment for at least one claim submitted between 2006 and 2010 for consecutive adult patients consulting for complaints of spine disorders were identiﬁed from the PN administrative databases.				During the 5-year period, more than 605,500 new patient examination claims were made for 4,554,362 patients.		Introduction of Diagnostic Imaging Guidelines with Educational intervention (guidelines, information, letter and phone calls).	Data were extracted from the ASH administrative claims database which contains claims data for billed services submitted by PN contracted practitioners. The following complete datasets were extracted each month at the care provider level for patients consulting for spinal complaints during the study period: (1) number of ‘‘unique’’ patients deﬁned as insured individuals using chiropractic service…	N/A	The primary measure was a change in level or the mean number of spine x-ray claims ordered within ﬁve days of initial patient visit per 1,000 new patient exams per month immediately after the introduction of the guidelines.	Any differences between preintervention and postintervention trends. Estimation of monthly average intervention effect after the intervention	Three outcomes in the ITS analysis are: ﬁrst, change in level immediately after the intervention; second, difference between preintervention and postintervention slopes; and third, the estimation of monthly average intervention effect after the intervention	None	Retrospective, quasiexperimental design using segmented regression analysis (with autoregressive errors) of ITS data to assess the signiﬁcance of changes in level and slope of the regression lines before and after the introduction of a spine imaging guideline. Potential biases including secular trend, seasonal effects, duration of the intervention, random ﬂuctuations, and autocorrelation. Sensiti…		During the 5-year period, more than 605,500 new patient examination claims were made for 4,554,362 patients.	Diagnostic Imaging Guidelines 2008	N/A	Time series analysis revealed a significant change in the level of spine x-ray ordering weeks after introduction of the guidelines, but no change in trend of the regression lines. The monthly mean rate of spine x-rays within 5 days of initial visit per new patient exams decreased by 10 per 1000, a 5.26% relative decrease after guideline dissemination. Controlling for two quality improvement strat…	N/A	N/A	Spine x-ray use claims decreased steadily during the 5-year period, with a mean of 248.2 (95% conﬁdence interval [95% CI] 247.9–248.5) spine x-ray claims per 1,000 new patient exams per month before, and 203.3 per 1,000 (95% CI 202.9–203.6) after guidelines dissemination.	Implementation of educational intervention	N/A	N/A	N/A		Web-based guideline dissemination was associated with an immediate reduction in spine x-ray claims. This passive strategy is likely cost-effective in a chiropractic network setting. The average rate of spine x-ray claims per new patient examinations per month decreased by 10 spine x-rays per 1,000 (the absolute intervention effect), or 5.26% after the CPGs were disseminated, compared with what it…	Passive guidelines dissemination appeared to be a simple, cost-effective strategy in this setting to improve x-ray ordering rates.	Determinants of health care use, including patient health status and extent of healthcare insurance coverage, were not available for analysis. Appropriateness of x-ray ordering cannot be addressed as the available administrative data lacked detailed clinical information such as presence of red ﬂags, speciﬁc diagnosis, and disease severity. Providers could have ordered x-rays without submitting cl…	More research is needed to find more efficient guideline dissemination strategies. Interventions aiming to further reduce x-ray utilization should identify barriers to change and target high users in identified geographical areas, and aim to clarify the effect of a provider tier system on x-ray ordering practice in a managed system.	None declared	AEB: Support for travel to meetings for the study or other purposes: Faculty of graduate and postgraduate studies, University of Ottawa (B). AES: Nothing to disclose. TR: Nothing to disclose. SH: Nothing to disclose. JMG: Nothing to disclose.
	Homb [91]	Homb NM. DC, Sheybani, S. DC, MBA, Derby, D. MSEd, MS, EdD, Wood, K. DC	Nicole Homb is a clinical research fellow, ShayanSheybani is the clinic affairs operations administrator,Dustin Derby is the senior director for institutionalplanning and research, and Kurt Wood is the vice chancellorfor clinic affairs, all with the Palmer College of Chiropractic	2014	Audit and feedback intervention: An examination of differences in chiropractic record-keeping compliance	JCE	USA	Clinical audit	To investigate the association of a clinical documentation quality improvement program using audit–feedback with clinical compliance to indicators of quality chart documentation.	Effectiveness of audit-feedback on compliance to indicators of quality health record documentation.		Retrospective audit-feedback analysis of differences	Patient records from 3 Palmer College outpatient clinics 2008-2011	Randomly selected sample of patient records	Patient records from 3 Palmer College outpatient clinics 2008-2011			Not given		Audit-feedback of documentation for clinical and treatment decisions	The chart assessment tool included 11 compliance objectives across 5 compliance areas.	Between group analysis	Did the inclusion of an individual clinician consultation to the audit–feedback process on one campus equate to overall increases in patient ﬁle record-keeping compliance relative to audit-feedback alone?	1) Are there signiﬁcant differences in the percentage of reported compliance between the academic years 2008 to 2010 with regard to both areas of compliance and their corresponding objectives? 2) Are there signiﬁcant differences in the reported percentage of compliance between 3 campuses with regard to demarcated areas of compliance and objectives?	Continuous, analysis of variance, size of impact of between group differences. Percentage of compliance to indicators of quality health record documentation within either an area of compliance or a corresponding compliance objective. Independent variables consisted of calendar years and college campus.	None	Comparisons among groups were analyzed using analysis of variance (ANOVA), Tukey or Dunnett post hoc tests, and Cohen’s d effect size estimates.		Patient records from 3 Palmer College outpatient clinics 2008-2011	Clinical Integrity Program (CIP)	N/A	There was a signiﬁcant increase in the mean percentile compliance in 2 of 5 compliance areas and 1 of 11 compliance objectives. Campus B demonstrated signiﬁcantly higher levels of compliance relative to campus A and/or campus C in 5 of 5 compliance areas and 7 of 11 compliance objectives. Across-campus comparisons indicated that the compliance area Review (Non-Medicare) Treatment Plan and complia…	N/A	N/A	Our study seems to suggest that administratively demanding audit–feedback systems that require clinician consultations may be less effective than systems where the onus of quality assurance and compliance falls primarily with clinicians.	N/A	N/A	Seven of the 11 compliance objectives signiﬁcantly differed across campuses	N/A		Feedback of performance improved compliance to indicators of quality health record documentation, especially when baseline adherence is relatively low. Required educational consultations with clinicians combined with audit–feedback were no more effective at increasing compliance to indicators of quality health record documentation than audit–feedback alone.	Our study seems to suggest that administratively demanding audit–feedback systems that require clinician consultations may be less effective than systems where the onus of quality assurance and compliance falls primarily with clinicians.	Findings were drawn from retrospective analysis of routinely collected data from audits of chart documentation not intended for research purposes. The electronic chart assessment instrument used for data abstraction as well as the lack of rigorous and systematized protocols and guidelines for trained reviewers may have jeopardized the accuracy and reliability of the collected data. Site-speciﬁc d…	Differences found between the compliance of the three colleges calls into question the structure and processes of the audit–feedback systems at those colleges. While each colleges’ audit–feedback system has advantages and disadvantages, understanding the successes and failures of each system will allow compliance ofﬁcers to institute quality assurance improvements where needed. Further studies ar…	No funding	No competing interests of COI
