# Supplementary material for: Evidence-based practice, research utilization, and knowledge translation in chiropractic: a scoping review
Source: BMC Complement Altern Med. 2016 Jul 13;16:216. doi: 10.1186/s12906-016-1175-0 (PMC4944433; doi:10.1186/s12906-016-1175-0)
Supplement: Additional file 3: — Thematic analysis of articles*. (XLSX 24 kb) [file 12906_2016_1175_MOESM3_ESM.xlsx]

## Sheet: Complete thematic analysis
	Supplementary file 3. Thematic analysis of articles*
	*Articles shown as (a) and (b) are counted as one study
	1 Evidence-Based Practice (n=20)
	Theme 1	Attitudes and beliefs of practitioners (n=17)
			Subtheme 1: Philosophical beliefs and scope of practice (n=10)
	First author	Year	Title	Country, State/Prov	Study purpose/research question	Thematic analysis
	McGregor [18]	2014	Differentiating intraprofessional attitudes toward paradigms in health care delivery among chiropractic factions: results from a randomly sampled survey	Canada	To quantify the professional stratification among Canadian chiropractic practitioners and evaluate the practice perceptions of intraprofessional factions.	EBP attitudes and beliefs Philosophical views on practice
	Biggs [25]	1997	Canadian chiropractors' attitudes towards chiropractic philosophy and scope of practice: implications for the implementation of clinical practice guidelines	Canada	To explore the attitudes of Canadian chiropractors to philosophy and scope of practice.	EBP attitudes and beliefs Philosophical views on practice
	McDonald [26]	2004	How Chiropractors Think and Practice: The Survey of North American Chiropractors	Canada, USA, MX	To describe the opinions of practicing DCs on the issues and questions that arise from the historic conflict between broad scope and focused (narrow) scope proponents.	EBP attitudes and beliefs Philosophical views on practice
	Pollentier [27]	2007	The scope of chiropractic practice: A survey of chiropractors in the UK	United Kingdom	To ascertain the opinion of UK chiropractors regarding chiropractic beliefs and philosophy, the benefit of chiropractic intervention in paediatric, adolescent and adult conditions and its relationship with the National Health Service (NHS). Differences in opinion between chiropractors from different UK chiropractic associations — the British Chiropractic Association (BCA), McTimoney Chiropractic …	EBP attitudes and beliefs Philosophical views on practice
	Gleberzon (a) [28]	2013	Frequency of use of diagnostic and manual therapeutic procedures of the spine taught at the Canadian Memorial Chiropractic College: A preliminary survey of Ontario chiropractors. Part 1 – practice characteristics and demographic profiles	Canada, ON	To determine which diagnostic and therapeutic procedures of the spine are most commonly utilized by DC practicing in Ontario.	Guideline adherence
	Puhl [29]	2014	Relationship between chiropractic teaching institutions and practice characteristics among Canadian doctors of chiropractic: a random sample survey	Canada	To determine 1) if faction membership among Canadian DCs is associated with differences in educational program characteristics among English-speaking Canadian and US chiropractic colleges and to determine if those differences are expressed in terms of surveyed attitudes and behaviors regarding treatment efficacy, radiographic imaging, vaccinations, and interprofessional referrals; and 2) identify…	EBP attitudes and beliefs Philosophical views on practice
	Gleberzon (b) [30]	2013	Frequency of use of diagnostic and manual therapeutic procedures of the spine currently taught at the Canadian Memorial Chiropractic College: A preliminary survey of Ontario chiropractors. Part 2 – procedure usage rates	Canada, ON	To determine which diagnostic and therapeutic procedures of the spine are most commonly utilized by DC practicing in Ontario.	Guideline adherence
	Shelley [31]	2015	The face of chiropractic: evidence-based?	Canada	To examine the messages utilised by the chiropractic profession around issues of scope and efficacy through website communication with the public.	EBP attitudes and beliefs Philosophical views on practice
	Injeyan [32]	2006	Canadian chiropractors’ perception of educational preparation to counsel patients on immunization	Canada, AB	To describe the prevalence and correlates of perceptions of Canadian DC regarding the adequacy of their undergraduate and postgraduate educational preparation to counsel patients about immunization or vaccination and their preferences for continuing education in this area.	EBP attitudes and beliefs Knowledge and training
	Stainsby [33]	2011	A survey of wellness management strategies used by Canadian doctors of chiropractic	Canada	To investigate if Canadian DC consider using wellness strategies after functional recovery in acute and chronic conditions.	Implementation
	Darlow [34]	2011	The association between health care professional attitudes and beliefs and the attitudes and beliefs, clinical management, and outcomes of patients with low back pain: A systematic review	New Zealand	To investigate the association between HCP attitudes and beliefs and the attitudes and beliefs, clinical management, and outcomes of patients with LBP.	Guideline Adherence
			Subtheme 2: Standards of care (n=1)
	Biggs [35]	1999	Standards of care: what do they mean to chiropractors, and which organizations should develop them	Canada	To examine Canadian chiropractors' attitudes towards a variety of chiropractic organizations involved in the development of standards of care, as opposed to CPGs.	EBP attitudes and beliefs
			Subtheme 3: EBP attitudes and skills (n=5)
	Walker [36]	2013	A survey of Australian chiropractors’ attitudes and beliefs about evidence-based practice and their use of research literature and clinical practice guidelines	Australia	Identify Australian DCs’ attitudes and beliefs towards EBP in clinical practice, and examine their use of research literature and clinical practice guidelines.	EBP attitudes and beliefs
	Schwarz [37]	2007	A survey of chiropractors practicing in Germany: practice characteristics, professional reading habits, and attitudes and perceptions toward research	Germany	To explore the attitudes and perceptions of practicing chiropractors in Germany regarding research, to look at their reading and research habits, and to gather demographic and practice data.	EBP attitudes and beliefs
	Hall [38]	2011	Attitudes of chiropractors to evidence-based practice and how this compares to other healthcare professionals: A qualitative study	United Kingdom, Northumberland	Pilot study to explore such attitudes towards EBP amongst chiropractors in the North East of England, and how it impacts their clinical practice. Results from this pilot study will be used to form the basis of a larger national qualitative survey of chiropractors.	EBP attitudes and beliefs
	Suter [39]	2006	How important is research-based practice to chiropractors and massage therapists?	Canada, AB	To measure the perceptions of research, frequency of use of research findings in practice, and the level of research skills of chiropractors and massage therapists in Canada. Predictors of application of research findings in clinical practice were also explored.	EBP attitudes and beliefs Use of research literature
	Roecker [40]	2013	Attitudes toward evidence-based clinical practice among doctors of chiropractic with diplomate level training in orthopedics	USA, IA	The objective of this study was to adapt a previously established EBCP questionnaire for use with DCs, pretest the questionnaire, and administer it to a convenience sample of DCs.	EBP attitudes and beliefs
	Theme 2		Implementation of EBP (n=3)
	Paskowski [41]	2011	A hospital-based standardized spine care pathway: report of a multidisciplinary, evidence-based process	USA, Plymouth, MS	The purpose of this descriptive report is to describe the internal and external development of a multidisciplinary, evidence-based, quality management program designed to standardize an LBP clinical care pathway in a community-based hospital.	KT implementation Evaluation of EBP intervention
	Parkin-Smith [42]	2012	A Structured Protocol of Evidence-Based Conservative Care Compared With Usual Care for Acute Nonspecific Low Back Pain: A Randomized Clinical Trial	United Kingdom	To compare a protocol of evidence-based conservative care with usual care for acute LBP of less than 6 weeks’ duration.	KT implementation Evaluation of EBP intervention
	Lothe [43]	2013	Increasing research capacity in the chiropractic profession: A case study and evaluation of an innovative research program in Norway	Norway	Prepare clinicians to identify areas for research inquiry and plan a research investigation relevant to area of practice. To enhance the level of research competency DC profession. Develop reading skills. Increase number of PhDs in DC.	Implementation
	2 Research Utilization (n=21)
	Theme 1		Guideline Adherence (n=13)
	Ammendolia [44]	2008	Adherence to radiography guidelines for low back pain: A survey of chiropractic schools worldwide	Worldwide (USA, Canada, Europe, Pacific region, South Africa, Brazil)	Survey of instruction provided at chiropractic schools worldwide on the use of spine radiography and comparison of instruction with evidence-based guidelines for low back pain.	Guideline adherence
	Walker [45]	2011	Management of people with acute low-back pain: a survey of Australian chiropractors	Australia	Determine how chiropractors intend to support and manage people with acute LBP and if this management is in accordance with two recommendations from an Australian evidence-based acute LBP guideline identify factors (e.g. knowledge) that were predictive of intention to perform a particular behaviour then develop ALIGN implementation strategy.	Guideline adherence
	Kvammen [46]	2014	The chiropractic profession in Norway 2011	Norway	To describe major characteristics of the chiropractic profession in Norway.	EBP attitudes and beliefs Guideline Adherence
	Graves [47]	2014	Health Care Utilization and Costs Associated with Adherence to Clinical Practice Guidelines for Early Magnetic Resonance Imaging among Workers with Acute Occupational Low Back Pain	USA	To estimate health care utilization and costs associated with adherence to clinical practice guidelines for the use of early magnetic resonance imaging (MRI; within the first 6 weeks of injury) for acute occupational low back pain (LBP)	Guideline adherence
	Carlesso (a) [48]	2014	Pharmacological, psychological, and patient education interventions for patients with neck pain: Results of an international survey	Canada	To describe the utilization of pharmacological, patient education, primary psychological interventions and relaxation therapies in patients with neck pain by clinicians.	Guideline adherence
	Carlesso (b) [49]	2015	Treatment preferences amongst physical therapists and chiropractors for the management of neck pain: results of an international survey	Canada	To describe the utilization of interventions in patients with neck pain by clinicians and identify knowledge to practice gaps.	Guideline adherence
	Ferrari [50]	2004	Survey of General Practitioner, Family Physician, and Chiropractor’s Beliefs Regarding the Management of Acute Whiplash Patients	Canada, AB	To survey the whiplash management beliefs for practicing general practitioners, family physicians, and chiropractors.	Implementation EBP attitudes and beliefs
	Runciman [51]	2012	CareTrack: assessing the appropriateness of health care delivery in Australia	South Australia and New South Wales, Australia	To determine the percentage of health care encounters at which a sample of adult Australians received appropriate care (ie, care in line with evidence-based or consensus-based guidelines).	Guideline adherence
	Debarle [52]	2014	Management of patients with low back pain: a survey of French chiropractors	France	1. To assess the level of consensus among French chiropractors regarding management strategies for nine different scenarios of low back pain. 2. To assess whether the management choices of the French chiropractors appeared reasonable for the low back pain scenarios. 3. To compare French management patterns with those described in the previous survey of Swedish chiropractors.	Guideline adherence
	Hennius [53]	2013	Contemporary chiropractic practice in the UK: a field study of a chiropractor and his patients in a suburban chiropractic clinic	United Kingdom	To evaluate if discrepancies between chiropractic practice as defined in regulatory guidelines and day-to-day chiropractic clinical practice exist by describing the daily practice of a contemporary British UK-trained chiropractor .	Guideline adherence
	Wenban [54]	2003	Is chiropractic evidence based? A pilot study	Spain	To calculate the proportion of care delivered in a chiropractic practice supported by good quality clinical trials.	Guideline adherence
	Smith [55]	2001	A survey of chiropractors’ use of nutrition in private practice	USA, OH	To survey the private practice use of nutrition by chiropractors with emphasis on recommendations and education.	Guideline adherence
	Holzman [56]	2007	Nutritional counseling in the chiropractic practice: a survey of New York practitioners	USA, NY	To determine the quality of nutritional counseling that the chiropractic patient receives, for what conditions, and the need to establish easy-to use protocols for nutritional counseling.	EBP attitudes and beliefs
	Amorin-Woods [57]	2014	Adherence to CPGs among three primary contact professions: a best evidence synthesis of the literature for the management of acute and subacute low back pain	Australia	To determine adherence to clinical practice guidelines in the medical, physiotherapy and chiropractic professions for acute and subacute mechanical low back pain through best-evidence synthesis of the healthcare literature.	Guideline adherence
	Theme 2		Sources of information generally used (n=8)
	Injeyan [32]	2006	Canadian chiropractors’ perception of educational preparation to counsel patients on immunization	Canada, AB	To describe the prevalence and correlates of perceptions of Canadian DC regarding the adequacy of their undergraduate and postgraduate educational preparation to counsel patients about immunization or vaccination and their preferences for continuing education in this area.	EBP attitudes and beliefs Knowledge and training
	Suter [39]	2007	How important is research-based practice to chiropractors and massage therapists?	Canada, AB	To measure the perceptions of research, frequency of use of research findings in practice, and the level of research skills of chiropractors and massage therapists in Canada. Predictors of application of research findings in clinical practice were also explored.	EBP attitudes and beliefs Use of research literature
	Smith [55]	2001	A survey of chiropractors’ use of nutrition in private practice	USA, OH	To survey the private practice use of nutrition by chiropractors with emphasis on recommendations and education.	Guideline adherence
	Holzman [56]	2007	Nutritional counseling in the chiropractic practice: a survey of New York practitioners	USA, NY	To determine the quality of nutritional counseling that the chiropractic patient receives, for what conditions, and the need to establish easy-to use protocols for nutritional counseling.	EBP attitudes and beliefs
	Draper [58]	2008	A Survey of Graduate Perception of Undergraduate Chiropractic Training	Australia, Victoria	Describe views of DC on their personal education experience, present utilisation of skills and knowledge acquired during their training, and opinions on the future education needs of the profession.	Guideline adherence
	Willinksy [59]	2007	How Complementary and Alternative Medicine Practitioners Use PubMed	Canada	To establish the potential contributions made by a range of PubMed tools and services to the use of the database by complementary and alternative medicine practitioners.	EBP attitudes and beliefs Use of research literature
	Usher [60]	2011	Australian health professionals’ health website recommendation trends	Australia	Identifying motivations and trends associated with a health website recommendation from eight of Australia’s major health professions to the health consumer.	EBP attitudes and beliefs
	Mansholt [61]	2013	Essential literature for the chiropractic profession: a survey of chiropractic research leaders	USA, IA	Examine the effect of a targeted implementation strategy of the Australian whiplash guidelines on health professionals’ knowledge, beliefs and practice and to identify predictors of improved knowledge. In addition, this study aimed to identify factors.	Implementation
	3 Knowledge Translation (n=36)
	Theme 1		Identifying knowledge-practice gaps (n=12)
	Gleberzon (b) [30]	2013	Frequency of use of diagnostic and manual therapeutic procedures of the spine currently taught at the Canadian Memorial Chiropractic College: A preliminary survey of Ontario chiropractors. Part 2 – procedure usage rates	Canada, ON	To determine which diagnostic and therapeutic procedures of the spine are most commonly utilized by DC practicing in Ontario.	Guideline adherence
	Carlesso (a) [48]	2014	Pharmacological, psychological, and patient education interventions for patients with neck pain: Results of an international survey	Canada	To describe the utilization of pharmacological, patient education, primary psychological interventions and relaxation therapies in patients with neck pain by clinicians.	Guideline adherence
	Carlesso (b) [49]	2015	Treatment preferences amongst physical therapists and chiropractors for the management of neck pain: results of an international survey	Canada	To describe the utilization of interventions in patients with neck pain by clinicians and identify knowledge to practice gaps.	Guideline adherence
	Ferrari [50]	2004	Survey of General Practitioner, Family Physician, and Chiropractor’s Beliefs Regarding the Management of Acute Whiplash Patients	Canada, AB	To survey the whiplash management beliefs for practicing general practitioners, family physicians, and chiropractors.	Implementation EBP attitudes and beliefs
	Théroux [62]	2013	Knowledge and management of Adolescent Idiopathic Scoliosis among family physicians, pediatricians, chiropractors and physiotherapists in Québec, Canada: An exploratory study	Canada, QC	The aim of our study was to appraise the basic knowledge, evaluation and management skills concerning AIS care among family physicians, pediatricians, chiropractors, and physiotherapists.	EBP attitudes and beliefs Knowledge and training
	Walton [63]	2013	Results of an International Survey of Practice Patterns for Establishing Prognosis in Neck Pain: The ICON Project	International	An international survey of health care providers for neck pain survey which specifically collected self-reported practice patterns for establishing a prognosis in neck pain.	Guideline adherence
	Macdermid [64]	2013	Use of Outcome Measures in Managing Neck Pain: An International Multidisciplinary Survey	International	To determine the outcome measures practice patterns in the neck pain management of various health disciplines.	Guideline adherence
	Hinton [65]	2010	Outcome measures and their everyday use in chiropractic practice	Canada, SK	To describe the extent to which chiropractors utilize standardized outcome and various clinical measures to systematically document patients’ baseline health status and responses to treatment, with particular consideration being given towards quantiﬁable outcome instruments.	Guideline adherence
	Kent [66]	2009	Primary care clinicians use variable methods to assess acute nonspecific low back pain and usually focus on impairments	Australia	Describe the methods that primary care clinicians currently use to assess NSLBP and to investigate whether these assessment practices differ across professional disciplines. A secondary aim was to investigate the extent to which clinicians assess across domains of health.	Guideline adherence
	Leach [67]	2011	Familiarity with and advocacy of healthy people 2010 goals by Mississippi chiropractic association members	USA, MS	Determine the familiarity with and stated advocacy of Healthy People 2010 objectives by member doctors of the Mississippi Chiropractic Association. “Are there differences in support or incorporation into practice between those who read the Healthy People 2010 objectives and those who did not read the objectives.	Implementation
	Ndeten [68]	2010	Chiropractic and medical use of health promotion in the management of arthritis: analysis of the 2006 national health interview survey	USA, TX	To evaluate whether health promotion recommendations for known risk factors of arthritis differed between general medical doctors and doctors of chiropractic (DCs) in a nationally representative US population with arthritis.	Guideline adherence
	Freburger [69]	2009	Exercise Prescription for Chronic Back or Neck Pain: Who Prescribes It? Who Gets It? What Is Prescribed?	USA, NC	To describe exercise prescription in routine clinical practice for individuals with chronic back or neck pain.	Guideline adherence
	Fikar [70]	2015	Current preventative and health promotional care offered to patients by chiropractors in the United Kingdom: a survey	United Kingdom	To document preventative and health promotional care offered to patients by chiropractors in the UK.	Implementation
	Theme 2		Assessing barriers and facilitators to knowledge use (n=15)
	Biggs [35]	1999	Standards of care: what do they mean to chiropractors, and which organizations should develop them	Canada	To examine Canadian chiropractors' attitudes towards a variety of chiropractic organizations involved in the development of standards of care, as opposed to CPGs.	EBP attitudes and beliefs
	Walker [36]	2013	A survey of Australian chiropractors’ attitudes and beliefs about evidence-based practice and their use of research literature and clinical practice guidelines	Australia	Identify Australian DCs’ attitudes and beliefs towards EBP in clinical practice, and examine their use of research literature and clinical practice guidelines.	EBP attitudes and beliefs
	Roecker [40]	2013	Attitudes toward evidence-based clinical practice among doctors of chiropractic with diplomate level training in orthopedics	USA, IA	The objective of this study was to adapt a previously established EBCP questionnaire for use with DCs, pretest the questionnaire, and administer it to a convenience sample of DCs.	EBP attitudes and beliefs
	Hadley [71]	2008	Knowledge and beliefs concerning evidence-based practice amongst complementary and alternative medicine health care practitioners and allied health care professionals: A questionnaire survey	United Kingdom	Survey to measure allied health care professionals and CAM practitioners' basic knowledge, skills and beliefs concerning the main principles of EBP.	EBP attitudes and beliefs
	Bussières [72]	2015	Fast tracking the design of theory-based KT interventions through a consensus process	Canada	Study of factors perceived to influence the use of multimodal care to manage non-specific neck pain, and mapped behaviour change techniques to key theoretical domains.	EBP attitudes and beliefs
	Walker [73]	2014	Evidence-based practice in chiropractic practice: A survey of chiropractors’ knowledge, skills, use of research literature and barriers to the use of research evidence	Australia	To determine chiropractors’ skills and knowledge associated with evidence-based practice, and their perceived barriers to EBP.	EBP attitudes and beliefs Research Utilization
	Pincus [74]	2011	Advising people with back pain to take time off work: A survey examining the role of private musculoskeletal practitioners in the UK	United Kingdom	To investigate HCP clinical behaviour & beliefs about the role of CPG in maintaining LBP patients at work and work absence.	EBP attitudes and beliefs
	Pincus [75]	2007	Attitudes to back pain amongst musculoskeletal practitioners: A comparison of professional groups and practice settings using the ABS-mp	United Kingdom	Measure attitudes and beliefs of musculoskeletal practitioners in different practice settings (public and private) to LBP.	EBP attitudes and beliefs
	Bussieres [76]	2012	Identifying factors likely to influence compliance with diagnostic imaging guideline recommendations for spine disorders among chiropractors in North America: a focus group study using the Theoretical Domains Framework	Canada, ON	The primary objective of the study was to identify chiropractors ’ beliefs about managing uncomplicated back pain without x-rays and to explore barriers and facilitators to implementing evidence-based recommendations on lumbar spine x-rays. A secondary objective was to to compare chiropractors in the United States and Canada on their beliefs regarding the use of spine x-rays.	Guideline adherence EBP attitudes and beliefs
	Lawrence [77]	2008	Barriers to and opportunities for the implementation of best practice recommendations in Chiropractic: report of a focus group	USA, VA	To describe the perspective of DC stakeholders in leadership positions regarding implementation of best practice guidelines.	Implementation
	Borgen [78]	2010	Clinicians’ justification of imaging: do radiation issues play a role?	Norway	We explored general practitioners’, hospital physicians’ and non-physicians’ (1) radiation knowledge, (2) weighting of radiation dose when referring, (3) use of referral guidelines, (4) rate of and reasons for referrals unlikely to affect treatment, and (5) if this rate and their guideline use is related to their radiation knowledge and weighting.	Guideline adherence
	Gunn [79]	2008	British Chiropractic Association members’ attitudes towards the Chiropractic Reporting and Learning System: A qualitative study	United Kingdom	(i) to identify levels of awareness and understanding of a patient safety incident (PSI) reporting system by members of the British Chiropractic Association (BCA); (ii) to identify BCA members’ attitudes to the reporting of PSIs; (iii) to identify possible barriers to incident reporting and the use of the Chiropractic Reporting and Learning System (CRLS) by BCA members.	Implementation
	Muramoto [80]	2014	Intervention development for integration of conventional tobacco cessation interventions into routine CAM practice	USA	To examine the context validity of tobacco cessation training for chiropractors, acupuncturists and massage therapists.	Implementation
	Schnieder [81]	2015	US chiropractors’ attitudes, skills and use of evidence-based practice: A cross-sectional national survey	USA	To describe EBP literacy level of US chiropractors and the barriers/facilitators to the use of EBP in the chiropractic profession.	EBP attitudes and beliefs Use of research literature
	Canyon [82]	2013	The state of risk prevention in a sample of Australian hospitals, medical centres and allied health services	Australia	An investigation into five risk prevention factors to inform organizational preparedness planning and to update managers on the state of healthcare services.	Implementation
	Theme 3	Selecting, tailoring and implementing KT interventions (n=9)
	Ammendolia [44]	2004	Implementing evidence-based guidelines for radiology in acute low back pain: a pilot study in a chiropractic community	Canada, ON	To test the effectiveness of a multifaceted educational intervention strategy in reducing the perceived need for radiography use for acute LBP among chiropractors in a select community in Ontario.	Implementation
	Bussières [83]	2010	Diagnostic Imaging Guidelines Implementation Study for Spinal Disorders A Randomized Trial with Postal Follow-ups	Switzerland	To compare the self-reported diagnostic imaging ordering practices of a group of Swiss chiropractors before and after an educational intervention strategy using a multifaceted educational intervention (a radiology workshop plus an online reminder), a radiology workshop alone, and a control group.	Implementation
	Feise [85]	2006	Effectiveness of an evidence-based chiropractic continuing education workshop on participant knowledge of evidence-based health care	Canada, AB, ON	To develop and measure the effectiveness of evidence-based training workshop for chiropractic practitioners in a continuing education setting.	Implementation
	Rebbeck [86]	2013	Compliance with clinical guidelines for whiplash improved with a targeted implementation strategy: a prospective cohort study	Australia	Examine the effect of a targeted implementation strategy of the Australian whiplash guidelines on health professionals’ knowledge, beliefs and practice and to identify predictors of improved knowledge. In addition, this study aimed to identify factors that predicted learning in relation to clinical guidelines for whiplash.	Implementation
	Evans D [87]	2010	The Effectiveness of a Posted Information Package on the Beliefs and Behavior of Musculoskeletal Practitioners	United Kingdom	To test the short-term effectiveness of a directly-posted information package on the reported clinical behaviour, attitudes and beliefs of UK chiropractors, osteopaths and musculoskeletal physiotherapists.	Implementation
	Cretin [88]	2001	Evaluating an Integrated Approach to Clinical Quality Improvement: Clinical Guidelines, Quality Measurement, and Supportive System Design	USA	To develop and evaluate a system for implementing guidelines for low back pain, asthma, and diabetes, and documenting their effects on patient care targeting . This paper reports on the first wave of 4 facilities implementing a low back pain guideline.	Implementation
	Maire [89]	2003	Clinical activities audit: A useful tool for changing clinician's practice	Australia	To determine whether a continuing professional development program was likely to generate improvement in practice	Implementation
	Bussières 2014 [90]	2014	Impact of imaging guidelines on x-ray use among American provider network chiropractors: interrupted time series analysis	Canada	To evaluate the impact of web-based dissemination of a diagnostic imaging guideline on the use of spine x-rays among chiropractors.	Implementation
	Homb [91]	2014	Audit and feedback intervention: An examination of differences in chiropractic record-keeping compliance	USA	To investigate the association of a clinical documentation quality improvement program using audit–feedback with clinical compliance to indicators of quality chart documentation.	Implementation
